# Supplementary material for: Trends in disease incidence and survival and their effect on mortality in Scotland: nationwide cohort study of linked hospital admission and death records 2001–2016
Source: BMJ Open. 2020 Mar 25;10(3):e034299. doi: 10.1136/bmjopen-2019-034299 (PMC7170664; doi:10.1136/bmjopen-2019-034299)
Supplement: Supplementary data [file bmjopen-2019-034299supp002.xlsx]

## Sheet: SIMD
			Male					Female
Description	Descriptive		N	Median	Q1	Q3		N	Median	Q1	Q3
Unusual Postcode	Birth Date		6189	1941.2	1925	1953.17		5375	1937.7	1920.92	1953.42
	Dead Date		233	2002.7	2001.42	2008.92		296	2002.3	2001.5	2007.2
	SIMD		162	4	2	7		172	4	2	7
Transferred out of Scotland	Birth Date		268506	1951.8	1939.92	1959		305205	1951.6	1938.42	1959.08
	Dead Date		491	1997.6	1993.92	2003.33		599	1996.7	1992.42	2001.96
	SIMD		225372	5	2	8		257719	5	2	8
Alive in CHI but Dead in NRS	Birth Date		50	1942.8	1932.55	1948.5		44	1933.4	1929	1944.06
	Dead Date		50	2005	1997.21	2013.75		44	2006.4	1996.63	2015.35
	SIMD		47	5	3	8		44	5	2.75	7
Dead in CHI but no NRS record	Birth Date		38657	1937.7	1930.5	1946.67		40380	1933.6	1926.67	1942.33
	Dead Date		0	NA	NA	NA		0	NA	NA	NA
	SIMD		37570	6	3	8		39268	6	3	8
Birth Date before 1905	Birth Date		526	1903.5	1902.42	1904.5		3368	1903.4	1901.92	1904.33
	Dead Date		526	2002	2001.17	2003.25		3368	2002.2	2001.25	2003.58
	SIMD		514	5	3	7		3285	5	3	7
Dead Date before 2001	Birth Date		11141	1925.9	1919.08	1935.33		12223	1920.2	1913.67	1928.5
	Dead Date		11141	2000.8	2000.67	2000.83		12223	2000.8	2000.67	2000.83
	SIMD		10897	7	4	9		11900	6	4	9
Post QC	Birth Date		930952	1946.7	1934.92	1956.08		1068688	1944.3	1931.17	1955.08
	Dead Date		316490	2007.9	2004.25	2012.08		354499	2007.9	2004.25	2012
	SIMD		917788	6	3	8		1049342	6	3	8
