# Supplementary material for: Trends in disease incidence and survival and their effect on mortality in Scotland: nationwide cohort study of linked hospital admission and death records 2001–2016
Source: BMJ Open. 2020 Mar 25;10(3):e034299. doi: 10.1136/bmjopen-2019-034299 (PMC7170664; doi:10.1136/bmjopen-2019-034299)
Supplement: Supplementary data [file bmjopen-2019-034299supp003.xlsx]

## Sheet: Details
		Stratum				Individuals						Hospital ICD10 Admissions
Statistic		Sex	SIMD	Dead		Age Entry	Age Exit	Deaths		Admissions		A	B	C	D	E	F	G	H	I	J	K	L	M	N	O	P	Q	R	S	T	W	Z
Count		Male	1	FALSE		67057	67057	0		42873		768	381	4912	4307	751	355	2680	6290	11876	3574	15522	2986	9518	7240	<10	<10	210	12744	4597	2569	<10	7030
Count		Male	1	TRUE		19773	19773	19773		19773		1187	200	8254	2540	915	796	1577	2963	8557	5800	6409	1260	2721	4188	<10	<10	76	8567	3009	1829	<10	3399
Count		Male	2	FALSE		68578	68578	0		45638		947	442	5057	4910	864	387	2786	6419	12800	4172	17435	3413	10205	7851	<10	<10	234	14252	4984	2815	<10	7987
Count		Male	2	TRUE		20904	20904	20904		20904		1307	205	8489	2889	1107	873	1714	3289	9226	6321	7222	1424	2967	4501	<10	<10	70	9348	3272	1963	<10	3833
Count		Male	3	FALSE		65778	65778	0		43758		904	398	4465	4753	806	466	2809	6089	12413	4290	16820	3123	10482	7367	<10	<10	228	13495	5257	2817	<10	7671
Count		Male	3	TRUE		23315	23315	23315		23315		1439	219	8672	2994	1227	1074	1951	3659	10152	7428	7826	1553	3116	5034	<10	<10	80	10365	3793	2207	<10	4382
Count		Male	4	FALSE		66278	66278	0		44121		932	422	4324	4713	861	536	2993	6120	12650	4328	16820	3501	10468	7357	<10	<10	220	13365	5721	3055	<10	7823
Count		Male	4	TRUE		25194	25194	25194		25194		1579	227	9537	3301	1410	1170	2087	3921	11082	8088	8405	1659	3529	5118	<10	<10	73	11053	4054	2356	<10	4551
Count		Male	5	FALSE		64481	64481	0		43801		989	388	4315	4880	943	606	2953	6114	12756	4570	17133	3449	10425	7519	<10	<10	237	13854	5921	3034	<10	7860
Count		Male	5	TRUE		27744	27744	27744		27744		1688	278	10341	3586	1601	1328	2166	4407	12340	9010	9637	1859	3756	5699	<10	<10	88	12361	4431	2507	<10	5135
Count		Male	6	FALSE		62624	62624	0		42915		1023	430	4169	4982	1011	708	3052	6168	12721	4770	17098	3578	10312	7367	<10	<10	255	14358	5864	3058	<10	7965
Count		Male	6	TRUE		28861	28861	28861		28861		1747	251	10747	3912	1678	1402	2281	4473	12687	9482	10113	2139	3961	5823	<10	<10	104	13156	4672	2684	<10	5294
Count		Male	7	FALSE		62320	62320	0		43099		1114	455	4091	4988	1114	845	3098	6299	13064	5072	17155	3765	10248	7560	<10	<10	229	14886	6105	3400	<10	8007
Count		Male	7	TRUE		31493	31493	31493		31493		1946	318	11547	4154	1806	1677	2338	4835	13848	10914	11080	2259	4130	6228	<10	<10	92	14383	5219	2869	<10	5601
Count		Male	8	FALSE		61306	61306	0		42554		1156	434	3943	4850	1076	950	3191	6165	13071	5264	17079	3762	9765	7431	<10	<10	287	15658	6517	3437	<10	7687
Count		Male	8	TRUE		33924	33924	33924		33924		2182	373	12407	4563	2183	1686	2435	5192	14854	12021	12020	2414	4344	6685	<10	<10	97	15843	5561	3108	<10	5882
Count		Male	9	FALSE		58922	58922	0		41091		1222	422	3744	4958	1209	1106	2900	6021	13041	5374	16918	3593	9383	7192	<10	<10	207	16036	6572	3382	<10	7705
Count		Male	9	TRUE		35176	35176	35176		35176		2250	390	12585	4612	2186	2028	2551	5123	15077	12512	12806	2433	4280	6595	<10	<10	93	16556	6251	3287	<10	5903
Count		Male	10	FALSE		53644	53644	0		37873		1193	417	3183	4661	1239	1398	2721	5225	12022	5290	16069	3390	8216	6531	<10	<10	217	15737	6984	3377	<10	6971
Count		Male	10	TRUE		35580	35580	35580		35580		2159	362	12620	4635	2238	2454	2508	4779	14900	13235	13238	2476	4203	6240	<10	<10	107	17407	7081	3381	<10	5690
Count		Male	ALL	FALSE		630988	630988	0		427723		10248	4189	42203	48002	9874	7357	29183	60910	126414	46704	168049	34560	99022	73415	<10	<10	2324	144385	58522	30944	<10	76706
Count		Male	ALL	TRUE		281964	281964	281964		281964		17484	2823	105199	37186	16351	14488	21608	42641	122723	94811	98756	19476	37007	56111	<10	<10	880	129039	47343	26191	<10	49670
Count		Female	1	FALSE		77585	77585	0		50045		1193	453	6203	6623	1059	447	3348	9096	8959	3695	15668	3016	12344	11755	428	<10	265	14018	6576	2991	<10	6703
Count		Female	1	TRUE		22778	22778	22778		22778		1370	230	7227	2504	1178	1175	1674	3717	8838	5758	6615	1456	3668	4440	<10	<10	78	9189	6528	1670	<10	2874
Count		Female	2	FALSE		78528	78528	0		52875		1291	517	6381	7534	1198	502	3694	9132	9766	4214	18276	3422	13063	12985	398	<10	269	16138	6769	3103	<10	7876
Count		Female	2	TRUE		23969	23969	23969		23969		1461	254	7507	2939	1336	1158	1748	4249	9326	6364	7401	1557	4092	4747	<10	<10	60	10271	6819	1799	<10	3203
Count		Female	3	FALSE		75176	75176	0		50644		1265	484	5911	7155	1220	539	3689	8872	9649	4254	17462	3327	12865	12628	356	<10	248	15210	6623	3159	<10	7621
Count		Female	3	TRUE		27550	27550	27550		27550		1670	269	8030	3221	1612	1542	2172	4964	10847	7538	8421	1885	4760	5515	<10	<10	63	11733	7897	1965	<10	3834
Count		Female	4	FALSE		74392	74392	0		50628		1279	456	5846	7166	1255	566	3781	9320	9851	4516	17454	3460	13002	12538	380	<10	265	15145	6814	3268	<10	7587
Count		Female	4	TRUE		29002	29002	29002		29002		1852	241	8746	3503	1679	1442	2161	5254	11583	8160	8888	1947	4837	5645	<10	<10	59	12232	8075	2084	<10	3920
Count		Female	5	FALSE		73595	73595	0		51276		1399	526	5765	7377	1375	610	3965	9118	10271	4985	18743	3704	13127	12852	342	<10	285	16016	6937	3483	<10	8237
Count		Female	5	TRUE		31315	31315	31315		31315		1885	278	9268	3889	1845	1615	2220	5813	12493	9023	10000	2129	5063	6041	<10	<10	85	13231	8486	2303	<10	4388
Count		Female	6	FALSE		72764	72764	0		51705		1533	541	5842	7419	1425	719	4167	9503	10746	5339	19675	3816	13413	13155	363	<10	272	17521	6949	3705	<10	8489
Count		Female	6	TRUE		31769	31769	31769		31769		2063	342	9884	3962	1943	1601	2226	5822	12998	9504	10306	2216	5181	6149	<10	<10	84	13696	8128	2424	<10	4356
Count		Female	7	FALSE		73363	73363	0		52755		1688	572	5873	7713	1572	812	4256	9891	11324	5982	20433	3962	13937	13694	311	<10	296	18596	7419	4016	<10	8773
Count		Female	7	TRUE		35711	35711	35711		35711		2537	354	10894	4538	2260	1651	2432	6734	14576	11324	11659	2475	5828	7087	<10	<10	102	15600	9176	2625	<10	4931
Count		Female	8	FALSE		72232	72232	0		52514		1771	560	5610	7678	1631	826	4388	9918	11506	6568	20650	4051	13628	13687	298	<10	292	19408	7409	4146	<10	8569
Count		Female	8	TRUE		37975	37975	37975		37975		2692	355	11410	4741	2439	1745	2600	6868	15761	12587	12819	2592	6001	7511	<10	<10	106	17011	9610	2840	<10	4972
Count		Female	9	FALSE		68635	68635	0		50778		1797	630	5387	7669	1673	813	4169	9473	11668	6972	20815	3880	13074	13245	302	<10	313	19694	7232	4206	<10	8681
Count		Female	9	TRUE		39108	39108	39108		39108		2801	392	11941	5022	2586	1843	2524	6954	15978	13302	13588	2760	6026	7719	17	<10	100	17666	9617	2833	<10	5016
Count		Female	10	FALSE		61711	61711	0		46441		1815	573	4705	7256	1634	967	4132	8244	11054	7353	20193	3721	11834	12551	314	<10	273	20172	6921	4165	<10	7985
Count		Female	10	TRUE		37970	37970	37970		37970		2755	389	11506	5042	2657	1837	2475	6532	15461	13852	13685	2674	5641	7805	<10	<10	119	17916	9284	3017	<10	4685
Count		Female	ALL	FALSE		727981	727981	0		509661		15031	5312	57523	73590	14042	6801	39589	92567	104794	53878	189369	36359	130287	129090	3492	<10	2778	171918	69649	36242	<10	80521
Count		Female	ALL	TRUE		317147	317147	317147		317147		21086	3104	96413	39361	19535	15609	22232	56907	127861	97412	103382	21691	51097	62659	70	<10	856	138545	83620	23560	<10	42179
Count		ALL	1	FALSE		144642	144642	0		92918		1961	834	11115	10930	1810	802	6028	15386	20835	7269	31190	6002	21862	18995	428	<10	475	26762	11173	5560	<10	13733
Count		ALL	1	TRUE		42551	42551	42551		42551		2557	430	15481	5044	2093	1971	3251	6680	17395	11558	13024	2716	6389	8628	<10	<10	154	17756	9537	3499	<10	6273
Count		ALL	2	FALSE		147106	147106	0		98513		2238	959	11438	12444	2062	889	6480	15551	22566	8386	35711	6835	23268	20836	398	<10	503	30390	11753	5918	<10	15863
Count		ALL	2	TRUE		44873	44873	44873		44873		2768	459	15996	5828	2443	2031	3462	7538	18552	12685	14623	2981	7059	9248	<10	<10	130	19619	10091	3762	<10	7036
Count		ALL	3	FALSE		140954	140954	0		94402		2169	882	10376	11908	2026	1005	6498	14961	22062	8544	34282	6450	23347	19995	356	<10	476	28705	11880	5976	<10	15292
Count		ALL	3	TRUE		50865	50865	50865		50865		3109	488	16702	6215	2839	2616	4123	8623	20999	14966	16247	3438	7876	10549	<10	<10	143	22098	11690	4172	<10	8216
Count		ALL	4	FALSE		140670	140670	0		94749		2211	878	10170	11879	2116	1102	6774	15440	22501	8844	34274	6961	23470	19895	380	<10	485	28510	12535	6323	<10	15410
Count		ALL	4	TRUE		54196	54196	54196		54196		3431	468	18283	6804	3089	2612	4248	9175	22665	16248	17293	3606	8366	10763	<10	<10	132	23285	12129	4440	<10	8471
Count		ALL	5	FALSE		138076	138076	0		95077		2388	914	10080	12257	2318	1216	6918	15232	23027	9555	35876	7153	23552	20371	342	<10	522	29870	12858	6517	<10	16097
Count		ALL	5	TRUE		59059	59059	59059		59059		3573	556	19609	7475	3446	2943	4386	10220	24833	18033	19637	3988	8819	11740	<10	<10	173	25592	12917	4810	<10	9523
Count		ALL	6	FALSE		135388	135388	0		94620		2556	971	10011	12401	2436	1427	7219	15671	23467	10109	36773	7394	23725	20522	363	<10	527	31879	12813	6763	<10	16454
Count		ALL	6	TRUE		60630	60630	60630		60630		3810	593	20631	7874	3621	3003	4507	10295	25685	18986	20419	4355	9142	11972	<10	<10	188	26852	12800	5108	<10	9650
Count		ALL	7	FALSE		135683	135683	0		95854		2802	1027	9964	12701	2686	1657	7354	16190	24388	11054	37588	7727	24185	21254	311	<10	525	33482	13524	7416	<10	16780
Count		ALL	7	TRUE		67204	67204	67204		67204		4483	672	22441	8692	4066	3328	4770	11569	28424	22238	22739	4734	9958	13315	<10	<10	194	29983	14395	5494	<10	10532
Count		ALL	8	FALSE		133538	133538	0		95068		2927	994	9553	12528	2707	1776	7579	16083	24577	11832	37729	7813	23393	21118	298	<10	579	35066	13926	7583	<10	16256
Count		ALL	8	TRUE		71899	71899	71899		71899		4874	728	23817	9304	4622	3431	5035	12060	30615	24608	24839	5006	10345	14196	<10	<10	203	32854	15171	5948	<10	10854
Count		ALL	9	FALSE		127557	127557	0		91869		3019	1052	9131	12627	2882	1919	7069	15494	24709	12346	37733	7473	22457	20437	302	<10	520	35730	13804	7588	<10	16386
Count		ALL	9	TRUE		74284	74284	74284		74284		5051	782	24526	9634	4772	3871	5075	12077	31055	25814	26394	5193	10306	14314	17	<10	193	34222	15868	6120	<10	10919
Count		ALL	10	FALSE		115355	115355	0		84314		3008	990	7888	11917	2873	2365	6853	13469	23076	12643	36262	7111	20050	19082	314	<10	490	35909	13905	7542	<10	14956
Count		ALL	10	TRUE		73550	73550	73550		73550		4914	751	24126	9677	4895	4291	4983	11311	30361	27087	26923	5150	9844	14045	<10	<10	226	35323	16365	6398	<10	10375
Count		ALL	ALL	FALSE		1358969	1358969	0		937384		25279	9501	99726	121592	23916	14158	68772	153477	231208	100582	357418	70919	229309	202505	3492	<10	5102	316303	128171	67186	<10	157227
Count		ALL	ALL	TRUE		599111	599111	599111		599111		38570	5927	201612	76547	35886	30097	43840	99548	250584	192223	202138	41167	88104	118770	70	<10	1736	267584	130963	49751	<10	91849
Count		ALL	ALL	ALL		1958080	1958080	599111		1536495		63849	15428	301338	198139	59802	44255	112612	253025	481792	292805	559556	112086	317413	321275	3562	<10	6838	583887	259134	116937	<10	249076
Mean		Male	1	FALSE		51.426	66.2805	0		3.02268		0.0190286	0.00836602	0.296464	0.132738	0.0638561	0.0100362	0.0877761	0.163816	0.501603	0.103106	0.449245	0.066272	0.244329	0.1964	<0.005	<0.005	0.00544313	0.333522	0.0977079	0.0666895	<0.005	0.275721
Mean		Male	1	TRUE		70.2864	78.1803	1		9.6384		0.112325	0.0157791	2.71087	0.485055	0.11369	0.0722703	0.160977	0.24842	1.41597	0.825064	0.799019	0.117382	0.256815	0.471856	<0.005	<0.005	0.00667577	1.00779	0.289991	0.191119	<0.005	0.337329
Mean		Male	2	FALSE		51.0384	65.8984	0		3.24767		0.0226166	0.00880749	0.289772	0.143326	0.0699495	0.0109656	0.0694392	0.163784	0.545146	0.116801	0.50853	0.072341	0.261746	0.213115	<0.005	<0.005	0.00594943	0.378955	0.0999592	0.0741929	<0.005	0.288904
Mean		Male	2	TRUE		69.4796	77.3832	1		9.9138		0.115385	0.0154994	2.64925	0.46594	0.139399	0.078119	0.156477	0.26593	1.48531	0.876387	0.868925	0.124378	0.262294	0.513777	<0.005	<0.005	0.00564485	1.05922	0.294202	0.190825	<0.005	0.346824
Mean		Male	3	FALSE		51.2047	65.9551	0		3.27521		0.0231232	0.00909119	0.260938	0.142251	0.0589407	0.012755	0.0825808	0.158305	0.561221	0.127459	0.50941	0.0693545	0.293426	0.209538	<0.005	<0.005	0.00618748	0.371948	0.114278	0.0751163	<0.005	0.284542
Mean		Male	3	TRUE		69.6798	77.5024	1		9.25469		0.116406	0.0136822	2.10547	0.420459	0.125842	0.0822217	0.162428	0.25653	1.44761	0.943213	0.827193	0.128973	0.248938	0.48857	<0.005	<0.005	0.00626206	1.04203	0.307656	0.183187	<0.005	0.348016
Mean		Male	4	FALSE		51.1594	65.8932	0		3.26451		0.0236127	0.00882646	0.250822	0.135354	0.0487643	0.0152539	0.079423	0.162286	0.561619	0.128293	0.509732	0.0779142	0.286943	0.204774	<0.005	<0.005	0.00553728	0.36789	0.124838	0.0837382	<0.005	0.283742
Mean		Male	4	TRUE		69.2615	77.0524	1		9.32547		0.118004	0.0146463	2.13987	0.446972	0.126816	0.0885925	0.173057	0.258435	1.45741	0.936493	0.84024	0.112844	0.255735	0.490236	<0.005	<0.005	0.00611257	1.03695	0.302096	0.187108	<0.005	0.333849
Mean		Male	5	FALSE		51.1555	65.8553	0		3.48839		0.0259456	0.0117399	0.259069	0.140429	0.0641429	0.0206262	0.0870644	0.166095	0.593369	0.150075	0.542005	0.0794498	0.292474	0.216482	<0.005	<0.005	0.00646702	0.408322	0.135017	0.0854825	<0.005	0.300495
Mean		Male	5	TRUE		68.8862	76.5898	1		9.35229		0.110871	0.0160755	2.06073	0.41454	0.129578	0.0910107	0.156538	0.259624	1.49034	1.00213	0.876081	0.124171	0.248775	0.4898	<0.005	<0.005	0.00504614	1.05439	0.304859	0.177191	<0.005	0.340542
Mean		Male	6	FALSE		51.044	65.6906	0		3.74962		0.0278008	0.0111938	0.261513	0.171324	0.0830832	0.0243836	0.0930155	0.168114	0.63118	0.163611	0.576616	0.087219	0.309626	0.229289	<0.005	<0.005	0.00691428	0.460606	0.140154	0.0885763	<0.005	0.314319
Mean		Male	6	TRUE		68.3729	75.9929	1		9.49357		0.114653	0.0156613	2.0798	0.432487	0.129691	0.0970167	0.168324	0.257233	1.46263	1.02536	0.904993	0.139011	0.253491	0.466893	<0.005	<0.005	0.0058903	1.10443	0.307439	0.184055	<0.005	0.344513
Mean		Male	7	FALSE		51.1255	65.7149	0		3.85653		0.030568	0.0103979	0.259499	0.166528	0.0743582	0.0285141	0.0921213	0.181386	0.651621	0.177712	0.598219	0.0947689	0.302359	0.23206	<0.005	<0.005	0.00616175	0.484194	0.148203	0.10053	<0.005	0.314253
Mean		Male	7	TRUE		67.9699	75.5622	1		9.64151		0.118376	0.0155908	2.04312	0.401137	0.151843	0.106341	0.151494	0.25339	1.51138	1.1373	0.916045	0.142032	0.240784	0.464135	<0.005	<0.005	<0.005	1.15505	0.316356	0.183628	<0.005	0.329089
Mean		Male	8	FALSE		50.7879	65.3529	0		4.04037		0.0342707	0.0103416	0.264101	0.161436	0.0880501	0.0347437	0.0942811	0.178808	0.675105	0.196376	0.63183	0.102616	0.295469	0.241624	<0.005	<0.005	0.00740547	0.543046	0.167977	0.104704	<0.005	0.299925
Mean		Male	8	TRUE		67.4225	74.8957	1		9.83159		0.125604	0.0234642	2.01931	0.427249	0.152901	0.10721	0.152075	0.2528	1.53222	1.18356	0.948031	0.158501	0.235084	0.455371	<0.005	<0.005	<0.005	1.22194	0.321189	0.185385	<0.005	0.325787
Mean		Male	9	FALSE		50.5558	65.0323	0		4.28158		0.0378127	0.011354	0.262483	0.162842	0.0910356	0.042989	0.0923594	0.180764	0.713808	0.22635	0.661671	0.116968	0.299362	0.252045	<0.005	<0.005	0.00643223	0.613727	0.178117	0.109416	<0.005	0.318391
Mean		Male	9	TRUE		66.5844	73.9925	1		9.87656		0.12662	0.0179384	1.96819	0.429242	0.144445	0.1221	0.148368	0.234506	1.50424	1.23832	0.995508	0.169462	0.23172	0.453121	<0.005	<0.005	0.00545827	1.25787	0.33864	0.181317	<0.005	0.309359
Mean		Male	10	FALSE		49.7487	64.1406	0		4.57954		0.0407688	0.0118	0.24575	0.176907	0.103423	0.0643502	0.0940459	0.169395	0.728991	0.262434	0.730333	0.1158	0.294311	0.251007	<0.005	<0.005	0.00674819	0.720863	0.215905	0.124021	<0.005	0.315423
Mean		Male	10	TRUE		64.8842	72.2559	1		10.0631		0.120573	0.0190838	1.94376	0.391821	0.168325	0.151124	0.144182	0.218353	1.41757	1.37791	1.07636	0.13932	0.217482	0.423384	<0.005	<0.005	<0.005	1.38564	0.387071	0.189376	<0.005	0.287521
Mean		Male	ALL	FALSE		50.9517	65.6179	0		3.64975		0.0281273	0.010127	0.265669	0.152462	0.073648	0.0253951	0.0868337	0.168986	0.611913	0.162068	0.566621	0.0871918	0.287305	0.223537	<0.005	<0.005	0.00630123	0.460666	0.139927	0.0901665	<0.005	0.299173
Mean		Male	ALL	TRUE		68.0044	75.6264	1		9.66304		0.11859	0.0170908	2.12942	0.427519	0.140685	0.103538	0.156336	0.24884	1.47538	1.08584	0.919153	0.138301	0.242843	0.467946	<0.005	<0.005	0.00522052	1.15261	0.321112	0.18502	<0.005	0.327574
Mean		Female	1	FALSE		52.8435	67.6237	0		2.97175		0.0248502	0.00746278	0.386544	0.149617	0.0431269	0.0101566	0.0754141	0.205207	0.276445	0.100045	0.398569	0.0554102	0.317355	0.248566	0.00627699	<0.005	0.006857	0.324457	0.132912	0.0658117	<0.005	0.211849
Mean		Female	1	TRUE		74.0335	81.8707	1		8.85152		0.103345	0.016595	2.4896	0.330582	0.108614	0.0975942	0.148872	0.265914	1.12907	0.713452	0.683335	0.116648	0.333392	0.427167	<0.005	<0.005	0.00583897	0.930898	0.598867	0.143691	<0.005	0.207744
Mean		Female	2	FALSE		52.3406	67.1412	0		3.21785		0.0283211	0.00921964	0.371995	0.154607	0.0394	0.010735	0.0978122	0.207455	0.302987	0.114252	0.467311	0.0647794	0.334225	0.271037	0.00603606	<0.005	0.00542482	0.378056	0.128438	0.0699496	<0.005	0.231395
Mean		Female	2	TRUE		73.2013	81.0839	1		8.99499		0.109642	0.0169803	2.33047	0.361675	0.10597	0.0881555	0.15374	0.290083	1.13	0.763987	0.749426	0.125162	0.350912	0.427385	<0.005	<0.005	<0.005	1.02149	0.587592	0.149068	<0.005	0.229171
Mean		Female	3	FALSE		52.7426	67.4334	0		3.25794		0.0268836	0.00856656	0.355313	0.161674	0.0449479	0.0138874	0.0845882	0.210147	0.318626	0.120823	0.480206	0.0638236	0.341	0.270339	0.00542726	<0.005	0.00602586	0.380786	0.134192	0.0739731	<0.005	0.232624
Mean		Female	3	TRUE		73.6557	81.4423	1		8.58109		0.103666	0.0149546	1.97169	0.345336	0.122831	0.0989837	0.153103	0.298911	1.13564	0.767913	0.733612	0.117132	0.335572	0.430018	<0.005	<0.005	<0.005	1.00857	0.57637	0.134519	<0.005	0.228022
Mean		Female	4	FALSE		52.8636	67.5546	0		3.34648		0.027503	0.00780998	0.347994	0.164507	0.0425449	0.0138859	0.0892704	0.22118	0.335103	0.135297	0.493897	0.0694026	0.348183	0.275809	0.00621035	<0.005	0.0060356	0.385485	0.142314	0.0776965	<0.005	0.229735
Mean		Female	4	TRUE		73.1199	80.8506	1		8.58651		0.11151	0.0119647	2.01555	0.305082	0.116647	0.0848907	0.15392	0.295635	1.16826	0.824185	0.73457	0.124578	0.322392	0.436866	<0.005	<0.005	<0.005	0.968864	0.549204	0.137508	<0.005	0.221502
Mean		Female	5	FALSE		52.936	67.5885	0		3.53381		0.0322169	0.00888647	0.343108	0.166805	0.0495006	0.0164006	0.092778	0.216781	0.353407	0.14891	0.536382	0.0772063	0.367036	0.285454	0.00558462	<0.005	0.0062776	0.425749	0.145186	0.0856852	<0.005	0.244656
Mean		Female	5	TRUE		72.8753	80.5496	1		8.60843		0.109149	0.0132844	1.80613	0.382341	0.119527	0.0898611	0.139039	0.300655	1.171	0.872872	0.770972	0.157401	0.330161	0.43088	<0.005	<0.005	0.00510937	1.00102	0.545426	0.138688	<0.005	0.224717
Mean		Female	6	FALSE		52.7829	67.4719	0		3.8658		0.0355396	0.00964763	0.374814	0.182659	0.0565939	0.019254	0.103581	0.23021	0.37836	0.174289	0.592876	0.0820461	0.383775	0.313782	0.0057446	<0.005	0.00617063	0.488071	0.153001	0.0949371	<0.005	0.253941
Mean		Female	6	TRUE		72.0346	79.6603	1		8.98089		0.120274	0.0169033	1.95533	0.349051	0.128396	0.0914099	0.146841	0.30108	1.21121	0.967767	0.812081	0.132519	0.337688	0.440398	<0.005	<0.005	<0.005	1.06135	0.530391	0.145016	<0.005	0.228462
Mean		Female	7	FALSE		53.067	67.7234	0		4.08361		0.0408108	0.0102777	0.353175	0.183035	0.0770552	0.0226817	0.104726	0.242656	0.413737	0.20434	0.629663	0.082712	0.393877	0.332565	<0.005	<0.005	0.00655644	0.527132	0.16248	0.10215	<0.005	0.262989
Mean		Female	7	TRUE		71.8781	79.5054	1		9.1996		0.131248	0.0143933	1.88715	0.364594	0.141749	0.087228	0.137437	0.308532	1.2462	1.08227	0.836353	0.168576	0.339727	0.448797	<0.005	<0.005	0.0054885	1.09728	0.523508	0.145193	<0.005	0.233738
Mean		Female	8	FALSE		52.8818	67.5226	0		4.25893		0.0432911	0.0106186	0.356352	0.195038	0.0677677	0.0224416	0.106504	0.240267	0.429713	0.235851	0.653976	0.099928	0.401872	0.343352	<0.005	<0.005	0.00617455	0.582221	0.16735	0.10865	<0.005	0.251419
Mean		Female	8	TRUE		71.5047	79.0422	1		9.27831		0.129849	0.0149572	1.80224	0.375958	0.139855	0.0866096	0.13788	0.299197	1.27007	1.16861	0.891718	0.151942	0.329717	0.452192	<0.005	<0.005	<0.005	1.13738	0.518394	0.145964	<0.005	0.221725
Mean		Female	9	FALSE		52.5486	67.1636	0		4.58222		0.0462738	0.011889	0.363109	0.202841	0.0732425	0.0224375	0.114344	0.242748	0.465652	0.280251	0.719152	0.113616	0.430946	0.349064	<0.005	<0.005	0.00651271	0.646303	0.172128	0.117549	<0.005	0.269329
Mean		Female	9	TRUE		70.7332	78.2154	1		9.42117		0.135701	0.0152398	1.82507	0.358341	0.149816	0.0836402	0.127237	0.289225	1.27547	1.22962	0.92109	0.172292	0.331953	0.456198	<0.005	<0.005	<0.005	1.19303	0.496701	0.141608	<0.005	0.214048
Mean		Female	10	FALSE		51.786	66.3522	0		5.03876		0.0551279	0.0138549	0.354005	0.217028	0.0783815	0.0316637	0.126785	0.238126	0.497237	0.364327	0.807457	0.104876	0.42174	0.384162	0.0060281	<0.005	0.00727585	0.79976	0.187633	0.135989	<0.005	0.275468
Mean		Female	10	TRUE		69.6439	77.0918	1		9.83339		0.137556	0.0162233	1.78272	0.341348	0.156492	0.0941006	0.137398	0.278378	1.29326	1.46287	0.973189	0.165051	0.322307	0.493758	<0.005	<0.005	0.0051093	1.3138	0.492257	0.163208	<0.005	0.204161
Mean		Female	ALL	FALSE		52.693	67.3751	0		3.77915		0.0355435	0.00972003	0.36092	0.176569	0.0565358	0.0179881	0.0988281	0.224844	0.373224	0.183065	0.571027	0.0804348	0.372084	0.30511	0.00559081	<0.005	0.0063106	0.485522	0.151504	0.0919749	<0.005	0.246183
Mean		Female	ALL	TRUE		72.0616	79.701	1		9.08169		0.121266	0.0151066	1.95151	0.352817	0.131728	0.0898353	0.142249	0.293429	1.21345	1.02275	0.825135	0.146402	0.332779	0.446995	<0.005	<0.005	<0.005	1.08958	0.5359	0.144895	<0.005	0.221084
Mean		ALL	1	FALSE		52.1863	67.001	0		2.99536		0.0221512	0.00788153	0.344782	0.141791	0.0527371	0.0101008	0.0811452	0.186018	0.38083	0.101464	0.422063	0.0604458	0.2835	0.224382	<0.005	<0.005	0.00620152	0.32866	0.116591	0.0662187	<0.005	0.24132
Mean		ALL	1	TRUE		72.2923	80.1558	1		9.21717		0.107518	0.0162158	2.59242	0.402364	0.110973	0.0858264	0.154497	0.257785	1.26239	0.765317	0.737092	0.116989	0.297807	0.447933	<0.005	<0.005	0.00622782	0.966628	0.455336	0.165731	<0.005	0.267961
Mean		ALL	2	FALSE		51.7335	66.5618	0		3.23175		0.0256618	0.0090275	0.333664	0.149348	0.0536416	0.0108425	0.0845853	0.187096	0.415877	0.115441	0.486527	0.0683045	0.300436	0.244035	<0.005	<0.005	0.00566938	0.378475	0.115162	0.0719277	<0.005	0.258037
Mean		ALL	2	TRUE		71.4675	79.3599	1		9.42302		0.112317	0.0162904	2.47897	0.410247	0.121543	0.08348	0.155015	0.278831	1.29552	0.816348	0.805094	0.124797	0.309629	0.467631	<0.005	<0.005	<0.005	1.03907	0.450917	0.16852	<0.005	0.283979
Mean		ALL	3	FALSE		52.0249	66.7436	0		3.266		0.0251288	0.00881139	0.311272	0.15261	0.0514778	0.013359	0.0836514	0.185954	0.431836	0.12392	0.493835	0.0664046	0.318799	0.241965	<0.005	<0.005	0.00610128	0.376662	0.124899	0.0745066	<0.005	0.256689
Mean		ALL	3	TRUE		71.8333	79.6364	1		8.88985		0.109506	0.0143714	2.03301	0.37977	0.124211	0.0913005	0.157377	0.279485	1.27864	0.848265	0.776506	0.12256	0.295862	0.456856	<0.005	<0.005	<0.005	1.02391	0.4532	0.156827	<0.005	0.283024
Mean		ALL	4	FALSE		52.0606	66.7718	0		3.30786		0.02567	0.0082889	0.302211	0.150771	0.0454752	0.0145305	0.0846307	0.193431	0.441828	0.131997	0.501358	0.073413	0.319329	0.24234	<0.005	<0.005	0.00580081	0.377195	0.13408	0.0805431	<0.005	0.254884
Mean		ALL	4	TRUE		71.3263	79.0849	1		8.93003		0.114529	0.0132113	2.07334	0.371042	0.121374	0.0866116	0.162816	0.278342	1.30268	0.876393	0.783693	0.119123	0.291405	0.461676	<0.005	<0.005	<0.005	1.00052	0.434331	0.160565	<0.005	0.273729
Mean		ALL	5	FALSE		52.1045	66.7791	0		3.5126		0.0292882	0.010219	0.303862	0.154487	0.0563385	0.0183739	0.0901098	0.193111	0.465468	0.149454	0.539008	0.078254	0.332216	0.253245	<0.005	<0.005	0.00636606	0.417611	0.140437	0.0855905	<0.005	0.270381
Mean		ALL	5	TRUE		71.0013	78.6894	1		8.95787		0.109958	0.0145956	1.92574	0.397467	0.124249	0.0904011	0.14726	0.28138	1.32102	0.933592	0.820349	0.14179	0.291928	0.458558	<0.005	<0.005	0.00507967	1.02609	0.432415	0.156775	<0.005	0.279128
Mean		ALL	6	FALSE		51.9786	66.648	0		3.81206		0.03196	0.0103628	0.322407	0.177416	0.0688466	0.0216267	0.0986941	0.201488	0.495302	0.16935	0.585355	0.0844388	0.349477	0.274699	<0.005	<0.005	0.00651461	0.475367	0.147059	0.0919949	<0.005	0.281325
Mean		ALL	6	TRUE		70.2916	77.9145	1		9.22494		0.117599	0.0163121	2.01458	0.388768	0.129012	0.0940788	0.157067	0.280208	1.33089	0.995184	0.856309	0.135609	0.297608	0.45301	<0.005	<0.005	0.00512947	1.08186	0.424262	0.163599	<0.005	0.283704
Mean		ALL	7	FALSE		52.1752	66.8009	0		3.97931		0.0361062	0.0103329	0.310149	0.175453	0.0758164	0.0253606	0.0989365	0.214515	0.522998	0.19211	0.615221	0.0882498	0.351842	0.286403	<0.005	<0.005	0.00637515	0.507411	0.155922	0.101405	<0.005	0.286039
Mean		ALL	7	TRUE		70.0466	77.6576	1		9.40669		0.125216	0.0149545	1.96024	0.381718	0.146479	0.0961848	0.144024	0.282692	1.37047	1.10806	0.873698	0.156137	0.293361	0.455985	<0.005	<0.005	<0.005	1.12435	0.426433	0.163205	<0.005	0.278421
Mean		ALL	8	FALSE		51.9205	66.5265	0		4.15859		0.0391499	0.0104914	0.314001	0.179612	0.0770792	0.0280894	0.100893	0.212052	0.54237	0.217728	0.643809	0.101162	0.353023	0.29665	<0.005	<0.005	0.00673965	0.564236	0.167638	0.106839	<0.005	0.273131
Mean		ALL	8	TRUE		69.5786	77.0858	1		9.53937		0.127846	0.0189711	1.90466	0.400159	0.14601	0.0963296	0.144578	0.277306	1.39376	1.17566	0.918288	0.155037	0.285067	0.453692	<0.005	<0.005	<0.005	1.17728	0.425347	0.164564	<0.005	0.270824
Mean		ALL	9	FALSE		51.628	66.1791	0		4.44335		0.0423654	0.0116419	0.316627	0.184365	0.0814616	0.0319308	0.104189	0.214116	0.580282	0.255353	0.6926	0.115164	0.370164	0.304248	<0.005	<0.005	0.00647554	0.631255	0.174894	0.113792	<0.005	0.291273
Mean		ALL	9	TRUE		68.7686	76.2157	1		9.63681		0.131401	0.0165177	1.89284	0.391915	0.147273	0.101852	0.137244	0.263314	1.3838	1.23374	0.95633	0.170952	0.284489	0.454741	<0.005	<0.005	<0.005	1.22374	0.421854	0.160411	<0.005	0.259181
Mean		ALL	10	FALSE		50.8386	65.3237	0		4.82521		0.0484504	0.0128993	0.303663	0.19837	0.0900264	0.046864	0.11156	0.206164	0.605011	0.316943	0.771592	0.109956	0.362481	0.32224	<0.005	<0.005	0.00703047	0.763071	0.20078	0.130423	<0.005	0.293415
Mean		ALL	10	TRUE		67.3414	74.7524	1		9.9445		0.129341	0.0176071	1.86063	0.365765	0.162216	0.121686	0.14068	0.249341	1.35339	1.42177	1.0231	0.152604	0.271598	0.459714	<0.005	<0.005	<0.005	1.34855	0.441373	0.175867	<0.005	0.244487
Mean		ALL	ALL	FALSE		51.8845	66.5592	0		3.71907		0.0321001	0.00990898	0.316694	0.165376	0.0644812	0.0214273	0.0932589	0.198908	0.484051	0.173316	0.568981	0.0835722	0.33272	0.267234	<0.005	<0.005	0.00630625	0.473981	0.146128	0.0911353	<0.005	0.270362
Mean		ALL	ALL	TRUE		70.1522	77.7833	1		9.3553		0.120006	0.0160404	2.03524	0.387975	0.135943	0.0962843	0.148879	0.272444	1.33672	1.05244	0.869383	0.14259	0.290452	0.456855	<0.005	<0.005	<0.005	1.11924	0.434813	0.163779	<0.005	0.271202
Mean		ALL	ALL	ALL		57.4738	69.9934	0.305969		5.44358		0.0589966	0.011785	0.842516	0.233484	0.0863463	0.0443312	0.110277	0.221408	0.744941	0.442301	0.660895	0.10163	0.319787	0.325252	<0.005	<0.005	0.00585982	0.671411	0.234457	0.113362	<0.005	0.270689
Median		Male	1	FALSE		50.09	65.08	0		1		0	0	0	0	0	0	0	0	0	0	0	0	0	0	0	0	0	0	0	0	0	0
Median		Male	1	TRUE		71.67	79.75	1		7		0	0	0	0	0	0	0	0	0	0	0	0	0	0	0	0	0	0	0	0	0	0
Median		Male	2	FALSE		49.84	64.83	0		1		0	0	0	0	0	0	0	0	0	0	0	0	0	0	0	0	0	0	0	0	0	0
Median		Male	2	TRUE		70.92	79	1		7		0	0	0	0	0	0	0	0	0	0	0	0	0	0	0	0	0	0	0	0	0	0
Median		Male	3	FALSE		49.84	64.83	0		1		0	0	0	0	0	0	0	0	0	0	0	0	0	0	0	0	0	0	0	0	0	0
Median		Male	3	TRUE		71.17	79.17	1		6		0	0	0	0	0	0	0	0	0	0	0	0	0	0	0	0	0	0	0	0	0	0
Median		Male	4	FALSE		49.75	64.75	0		1		0	0	0	0	0	0	0	0	0	0	0	0	0	0	0	0	0	0	0	0	0	0
Median		Male	4	TRUE		70.67	78.66	1		6		0	0	0	0	0	0	0	0	0	0	0	0	0	0	0	0	0	0	0	0	0	0
Median		Male	5	FALSE		49.75	64.66	0		2		0	0	0	0	0	0	0	0	0	0	0	0	0	0	0	0	0	0	0	0	0	0
Median		Male	5	TRUE		70.25	78.09	1		6		0	0	0	0	0	0	0	0	0	0	0	0	0	0	0	0	0	0	0	0	0	0
Median		Male	6	FALSE		49.59	64.5	0		2		0	0	0	0	0	0	0	0	0	0	0	0	0	0	0	0	0	0	0	0	0	0
Median		Male	6	TRUE		69.67	77.5	1		7		0	0	0	0	0	0	0	0	0	0	0	0	0	0	0	0	0	0	0	0	0	0
Median		Male	7	FALSE		49.67	64.5	0		2		0	0	0	0	0	0	0	0	0	0	0	0	0	0	0	0	0	0	0	0	0	0
Median		Male	7	TRUE		69.25	76.92	1		7		0	0	0	0	0	0	0	0	0	0	0	0	0	0	0	0	0	0	0	0	0	0
Median		Male	8	FALSE		49.17	64	0		2		0	0	0	0	0	0	0	0	0	0	0	0	0	0	0	0	0	0	0	0	0	0
Median		Male	8	TRUE		68.67	76.33	1		7		0	0	0	0	0	0	0	0	0	0	0	0	0	0	0	0	0	0	0	0	0	0
Median		Male	9	FALSE		48.84	63.58	0		2		0	0	0	0	0	0	0	0	0	0	0	0	0	0	0	0	0	0	0	0	0	0
Median		Male	9	TRUE		67.84	75.33	1		7		0	0	0	0	0	0	0	0	0	0	0	0	0	0	0	0	0	0	0	0	0	0
Median		Male	10	FALSE		47.67	62.41	0		2		0	0	0	0	0	0	0	0	0	0	0	0	0	0	0	0	0	0	0	0	0	0
Median		Male	10	TRUE		66	73.42	1		7		0	0	0	0	0	0	0	0	0	0	0	0	0	0	0	0	0	0	0	0	0	0
Median		Male	ALL	FALSE		49.42	64.33	0		2		0	0	0	0	0	0	0	0	0	0	0	0	0	0	0	0	0	0	0	0	0	0
Median		Male	ALL	TRUE		69.34	77.09	1		7		0	0	0	0	0	0	0	0	0	0	0	0	0	0	0	0	0	0	0	0	0	0
Median		Female	1	FALSE		51.25	66.41	0		1		0	0	0	0	0	0	0	0	0	0	0	0	0	0	0	0	0	0	0	0	0	0
Median		Female	1	TRUE		75.92	84	1		6		0	0	0	0	0	0	0	0	0	0	0	0	0	0	0	0	0	0	0	0	0	0
Median		Female	2	FALSE		50.75	65.83	0		1		0	0	0	0	0	0	0	0	0	0	0	0	0	0	0	0	0	0	0	0	0	0
Median		Female	2	TRUE		75	83.33	1		6		0	0	0	0	0	0	0	0	0	0	0	0	0	0	0	0	0	0	0	0	0	0
Median		Female	3	FALSE		51	66.08	0		1		0	0	0	0	0	0	0	0	0	0	0	0	0	0	0	0	0	0	0	0	0	0
Median		Female	3	TRUE		75.59	83.59	1		6		0	0	0	0	0	0	0	0	0	0	0	0	0	0	0	0	0	0	0	0	0	0
Median		Female	4	FALSE		51.25	66.41	0		2		0	0	0	0	0	0	0	0	0	0	0	0	0	0	0	0	0	0	0	0	0	0
Median		Female	4	TRUE		74.84	82.84	1		6		0	0	0	0	0	0	0	0	0	0	0	0	0	0	0	0	0	0	0	0	0	0
Median		Female	5	FALSE		51.34	66.41	0		2		0	0	0	0	0	0	0	0	0	0	0	0	0	0	0	0	0	0	0	0	0	0
Median		Female	5	TRUE		74.67	82.58	1		6		0	0	0	0	0	0	0	0	0	0	0	0	0	0	0	0	0	0	0	0	0	0
Median		Female	6	FALSE		51.25	66.33	0		2		0	0	0	0	0	0	0	0	0	0	0	0	0	0	0	0	0	0	0	0	0	0
Median		Female	6	TRUE		73.67	81.5	1		6		0	0	0	0	0	0	0	0	0	0	0	0	0	0	0	0	0	0	0	0	0	0
Median		Female	7	FALSE		51.59	66.58	0		2		0	0	0	0	0	0	0	0	0	0	0	0	0	0	0	0	0	0	0	0	0	0
Median		Female	7	TRUE		73.5	81.33	1		6		0	0	0	0	0	0	0	0	0	0	0	0	0	0	0	0	0	0	0	0	0	0
Median		Female	8	FALSE		51.25	66.25	0		2		0	0	0	0	0	0	0	0	0	0	0	0	0	0	0	0	0	0	0	0	0	0
Median		Female	8	TRUE		73.09	80.84	1		6		0	0	0	0	0	0	0	0	0	0	0	0	0	0	0	0	0	0	0	0	0	0
Median		Female	9	FALSE		50.84	65.91	0		2		0	0	0	0	0	0	0	0	0	0	0	0	0	0	0	0	0	0	0	0	0	0
Median		Female	9	TRUE		72.25	79.92	1		6		0	0	0	0	0	0	0	0	0	0	0	0	0	0	0	0	0	0	0	0	0	0
Median		Female	10	FALSE		49.67	64.58	0		3		0	0	0	0	0	0	0	0	0	0	0	0	0	0	0	0	0	0	0	0	0	0
Median		Female	10	TRUE		71.09	78.83	1		7		0	0	0	0	0	0	0	0	0	0	0	0	0	0	0	0	0	0	0	0	0	0
Median		Female	ALL	FALSE		51.09	66.16	0		2		0	0	0	0	0	0	0	0	0	0	0	0	0	0	0	0	0	0	0	0	0	0
Median		Female	ALL	TRUE		73.84	81.67	1		6		0	0	0	0	0	0	0	0	0	0	0	0	0	0	0	0	0	0	0	0	0	0
Median		ALL	1	FALSE		50.67	65.75	0		1		0	0	0	0	0	0	0	0	0	0	0	0	0	0	0	0	0	0	0	0	0	0
Median		ALL	1	TRUE		73.92	82	1		6		0	0	0	0	0	0	0	0	0	0	0	0	0	0	0	0	0	0	0	0	0	0
Median		ALL	2	FALSE		50.25	65.33	0		1		0	0	0	0	0	0	0	0	0	0	0	0	0	0	0	0	0	0	0	0	0	0
Median		ALL	2	TRUE		73.09	81.25	1		6		0	0	0	0	0	0	0	0	0	0	0	0	0	0	0	0	0	0	0	0	0	0
Median		ALL	3	FALSE		50.42	65.5	0		1		0	0	0	0	0	0	0	0	0	0	0	0	0	0	0	0	0	0	0	0	0	0
Median		ALL	3	TRUE		73.59	81.58	1		6		0	0	0	0	0	0	0	0	0	0	0	0	0	0	0	0	0	0	0	0	0	0
Median		ALL	4	FALSE		50.5	65.5	0		2		0	0	0	0	0	0	0	0	0	0	0	0	0	0	0	0	0	0	0	0	0	0
Median		ALL	4	TRUE		72.92	80.84	1		6		0	0	0	0	0	0	0	0	0	0	0	0	0	0	0	0	0	0	0	0	0	0
Median		ALL	5	FALSE		50.59	65.58	0		2		0	0	0	0	0	0	0	0	0	0	0	0	0	0	0	0	0	0	0	0	0	0
Median		ALL	5	TRUE		72.59	80.5	1		6		0	0	0	0	0	0	0	0	0	0	0	0	0	0	0	0	0	0	0	0	0	0
Median		ALL	6	FALSE		50.5	65.41	0		2		0	0	0	0	0	0	0	0	0	0	0	0	0	0	0	0	0	0	0	0	0	0
Median		ALL	6	TRUE		71.75	79.59	1		6		0	0	0	0	0	0	0	0	0	0	0	0	0	0	0	0	0	0	0	0	0	0
Median		ALL	7	FALSE		50.67	65.58	0		2		0	0	0	0	0	0	0	0	0	0	0	0	0	0	0	0	0	0	0	0	0	0
Median		ALL	7	TRUE		71.5	79.25	1		6		0	0	0	0	0	0	0	0	0	0	0	0	0	0	0	0	0	0	0	0	0	0
Median		ALL	8	FALSE		50.25	65.16	0		2		0	0	0	0	0	0	0	0	0	0	0	0	0	0	0	0	0	0	0	0	0	0
Median		ALL	8	TRUE		71	78.67	1		6		0	0	0	0	0	0	0	0	0	0	0	0	0	0	0	0	0	0	0	0	0	0
Median		ALL	9	FALSE		49.92	64.75	0		2		0	0	0	0	0	0	0	0	0	0	0	0	0	0	0	0	0	0	0	0	0	0
Median		ALL	9	TRUE		70.17	77.75	1		6		0	0	0	0	0	0	0	0	0	0	0	0	0	0	0	0	0	0	0	0	0	0
Median		ALL	10	FALSE		48.67	63.5	0		2		0	0	0	0	0	0	0	0	0	0	0	0	0	0	0	0	0	0	0	0	0	0
Median		ALL	10	TRUE		68.59	76.16	1		7		0	0	0	0	0	0	0	0	0	0	0	0	0	0	0	0	0	0	0	0	0	0
Median		ALL	ALL	FALSE		50.25	65.25	0		2		0	0	0	0	0	0	0	0	0	0	0	0	0	0	0	0	0	0	0	0	0	0
Median		ALL	ALL	TRUE		71.67	79.5	1		6		0	0	0	0	0	0	0	0	0	0	0	0	0	0	0	0	0	0	0	0	0	0
Median		ALL	ALL	ALL		55.42	69.16	0		3		0	0	0	0	0	0	0	0	0	0	0	0	0	0	0	0	0	0	0	0	0	0
SD		Male	1	FALSE		10.2934	9.89588	0		5.99997		0.230792	0.175965	2.33318	1.33349	1.60647	0.220566	2.13417	0.614141	1.51951	0.652815	1.5178	0.421715	0.883727	0.833143	0	0	0.122668	0.966247	0.452561	0.501099	0	1.01511
SD		Male	1	TRUE		11.2042	10.8443	0		11.5648		0.571489	0.187765	7.64395	4.75133	1.11349	0.418428	0.826387	0.716548	2.65071	2.11289	1.92371	1.05159	1.15788	1.30208	0	0	0.142078	1.8706	0.883435	0.859217	0	1.17199
SD		Male	2	FALSE		10.0275	9.6545	0		5.9377		0.231018	0.12976	2.25699	1.67853	1.60884	0.227771	0.541433	0.640879	1.61328	0.682466	1.40173	0.468593	0.981801	1.04652	0	0.00381863	0.137978	1.14563	0.444013	0.579965	0	1.01663
SD		Male	2	TRUE		11.4129	11.0536	0		12.0097		0.556336	0.184945	8.02928	3.6085	1.97123	0.478572	0.752077	0.782734	2.75345	2.255	2.12661	0.723463	1.08432	2.45641	0	0	0.128905	1.8409	0.875295	0.91519	0	1.14298
SD		Male	3	FALSE		10.3327	9.80456	0		5.9997		0.266392	0.165634	2.26261	1.50597	1.52953	0.212216	1.14773	0.582474	1.64802	0.721251	1.37224	0.495868	1.23947	0.852438	0	0	0.140718	1.08305	0.48958	0.503629	0	0.998756
SD		Male	3	TRUE		11.4809	11.0725	0		10.3634		0.58012	0.179912	5.80578	4.04121	1.43015	0.460845	0.822182	0.699535	2.68662	2.45446	1.96022	1.15529	0.933473	1.51328	0	0	0.167113	1.89977	0.91601	0.773771	0	1.11895
SD		Male	4	FALSE		10.3322	9.81647	0		5.70654		0.247749	0.155172	2.05445	1.57382	1.07715	0.231162	0.876693	0.642487	1.64787	0.783967	1.41169	0.450412	1.09637	0.855711	0	0	0.126045	1.1064	0.517787	0.700835	0	0.943663
SD		Male	4	TRUE		11.455	10.9996	0		11.3309		0.57778	0.199988	5.99024	4.5052	1.05262	0.572815	1.14085	0.705978	2.76325	2.39298	2.00952	0.615244	0.897902	3.39512	0	0	0.176752	2.06183	0.895743	0.856374	0	1.11877
SD		Male	5	FALSE		10.3648	9.81811	0		6.25584		0.261331	0.910854	2.06257	1.11782	1.30602	0.366319	1.60091	0.661005	1.7318	1.01002	1.43985	0.741578	1.0089	0.975849	0	0.00393808	0.159106	1.23437	0.582714	0.577048	0	1.04093
SD		Male	5	TRUE		11.5018	11.0479	0		11.1079		0.540771	0.216038	5.72977	3.37842	0.833186	0.521989	0.976514	0.720675	2.92163	2.85402	2.01017	1.12898	0.916414	4.26884	0	0	0.115061	1.89887	0.925037	0.817414	0	1.18222
SD		Male	6	FALSE		10.3747	9.80477	0		7.04635		0.292358	0.349403	1.99612	2.78216	1.54575	0.431645	0.996915	0.62131	1.82188	0.930506	1.5549	0.551886	1.37231	0.940704	0	0	0.149946	1.40543	0.551007	0.599379	0	1.0573
SD		Male	6	TRUE		11.5318	11.1325	0		10.8532		0.586331	0.343584	6.2395	3.79292	0.840741	0.593168	0.997021	0.754343	2.72339	2.68328	2.12243	0.892843	0.954391	1.49434	0	0	0.12775	2.00256	0.919397	0.836003	0	1.4026
SD		Male	7	FALSE		10.4339	9.81268	0		6.50395		0.281285	0.232587	1.91325	1.70774	1.48634	0.358611	1.16464	0.699992	1.83661	0.932285	1.5974	0.576757	1.13474	0.906604	0	0	0.133918	1.37521	0.584068	0.623172	0	1.06638
SD		Male	7	TRUE		11.5669	11.1445	0		11.392		0.582371	0.19661	5.85996	3.32642	1.45498	0.626505	0.91125	0.706926	2.946	3.00843	2.16255	0.946319	0.907705	3.52502	0	0	0.0979898	2.47879	0.928218	0.829354	0	1.12675
SD		Male	8	FALSE		10.3809	9.799	0		7.3939		0.321459	0.163331	2.31402	2.47576	1.66833	0.433376	0.931178	0.700122	1.89418	1.1374	1.73137	1.37499	1.16105	0.992179	0	0	0.137357	1.58253	0.655159	0.641227	0	1.02079
SD		Male	8	TRUE		11.7453	11.3135	0		11.604		0.765409	1.27404	6.25193	3.28568	0.995937	0.695793	1.43561	0.709614	3.06923	3.02865	2.26894	1.71274	0.885946	1.34979	0	0.00542933	0.0854139	2.76656	0.972431	0.893714	0	1.15269
SD		Male	9	FALSE		10.3025	9.69833	0		7.55297		0.334273	0.243425	2.07714	1.4346	1.54504	0.532511	0.768026	0.684113	2.30036	1.23251	1.76901	1.66239	1.19835	1.02784	0	0	0.151511	1.77506	0.673613	0.664812	0	1.08893
SD		Male	9	TRUE		11.8455	11.4105	0		11.865		0.615184	0.269337	5.82004	3.54281	0.907194	0.711217	0.869848	0.696148	3.04858	3.35143	2.31261	3.45934	1.43041	1.42727	0	0.0219836	0.190384	2.47236	0.977706	0.847549	0	1.11371
SD		Male	10	FALSE		10.0995	9.45043	0		9.09269		0.373463	0.182341	1.84375	2.74442	1.78832	0.616253	0.656313	0.651455	3.02197	1.52911	2.05115	1.62588	1.29848	1.09612	0	0	0.147531	2.37546	0.774231	0.76413	0	1.11131
SD		Male	10	TRUE		12.1158	11.7958	0		11.6327		0.699619	0.386397	5.88204	3.72609	1.35884	0.919547	0.804935	0.654621	2.82443	3.68373	2.52199	0.9954	0.881289	1.41272	0	0	0.087174	2.78985	1.06189	0.841695	0.00530148	1.02837
SD		Male	ALL	FALSE		10.3044	9.77715	0		6.76945		0.284529	0.351715	2.12443	1.89841	1.52197	0.378522	1.18509	0.649821	1.92088	0.979422	1.58593	0.935821	1.14063	0.953177	0	0.00178034	0.140777	1.43583	0.575382	0.616805	0	1.03553
SD		Male	ALL	TRUE		11.7383	11.3627	0		11.4027		0.620343	0.505404	6.26645	3.76307	1.21468	0.641376	0.987165	0.711962	2.86408	2.91444	2.17945	1.59333	1.0203	2.43323	0	0.00798985	0.134731	2.30351	0.946384	0.847414	0.00188323	1.15654
SD		Female	1	FALSE		11.574	10.8176	0		6.1409		0.29701	0.10858	2.89188	1.45796	1.078	0.1635	0.69937	0.679934	1.09657	0.72109	1.2181	0.382294	2.4788	0.930838	0.0898217	0.00359014	0.219334	0.987924	0.555135	0.473955	0	0.843832
SD		Female	1	TRUE		11.6117	11.1762	0		10.8028		0.490446	0.232735	8.07186	2.88865	0.890533	0.506707	1.02277	0.708715	2.24108	2.16733	1.68435	0.614509	1.72287	1.26627	0.0175281	0	0.129203	1.69067	1.2644	0.797015	0	0.805896
SD		Female	2	FALSE		11.2979	10.5734	0		6.30088		0.298246	0.154371	2.56002	1.07534	0.875203	0.167377	2.82548	0.713345	1.2106	0.795336	1.30121	0.494954	1.48245	0.979662	0.0920337	0	0.119196	1.1288	0.524303	0.535171	0	0.840878
SD		Female	2	TRUE		11.9106	11.4771	0		11.2276		0.538871	0.252498	7.86846	3.39534	0.638288	0.47732	1.05535	0.746712	2.22352	2.20733	1.93644	1.26984	1.4153	1.41542	0.0241661	0	0.0887227	1.81378	1.23793	0.809716	0.00645915	0.942173
SD		Female	3	FALSE		11.7202	10.8021	0		6.09985		0.25997	0.122846	2.60175	1.8909	0.917357	0.332469	0.704351	0.732196	1.5946	0.836271	1.43326	0.434308	1.35018	0.876618	0.0836311	0	0.153716	1.13385	0.540335	0.550836	0	0.879939
SD		Female	3	TRUE		11.7164	11.2745	0		10.1837		0.50075	0.195955	6.777	3.13512	1.51951	0.558693	0.799565	0.823391	2.20722	2.20597	1.77591	0.609167	1.07078	1.51999	0.0255587	0	0.107537	1.86271	1.18745	0.740187	0	0.851566
SD		Female	4	FALSE		11.6938	10.8152	0		5.92925		0.261158	0.122617	2.57781	1.34893	0.683076	0.236381	0.821406	0.725898	1.30177	0.898315	1.42393	0.521231	1.31753	0.943291	0.0991374	0	0.135721	1.1922	0.574892	0.544419	0	0.803126
SD		Female	4	TRUE		11.7962	11.3344	0		10.8322		0.527947	0.162398	6.92651	2.32925	0.719958	0.476726	1.25615	0.767455	2.31512	2.38353	1.71699	0.777358	1.33476	4.31471	0.01313	0	0.101824	1.7749	1.14466	0.688806	0	0.882908
SD		Female	5	FALSE		11.7503	10.8433	0		6.16912		0.295508	0.116462	2.5569	1.13457	0.900374	0.349183	0.789523	0.728222	1.31502	0.921587	1.42672	0.597884	2.17297	0.910433	0.0894391	0	0.135194	1.27018	0.594744	0.572889	0	0.79594
SD		Female	5	TRUE		11.8043	11.3557	0		11.0575		0.712235	0.176949	5.8294	4.75735	0.797975	0.494239	0.905876	0.751281	2.29482	2.4426	1.84304	2.9654	1.1998	3.15192	0.0138409	0	0.147273	1.78945	1.16437	0.687963	0	0.870149
SD		Female	6	FALSE		11.5632	10.7725	0		6.78524		0.300582	0.129127	2.8398	1.82414	0.923	0.310565	0.855584	0.745438	1.66935	1.0279	1.5751	0.765534	1.57109	1.09259	0.0869096	0	0.134904	1.37087	0.61597	0.601573	0	0.847763
SD		Female	6	TRUE		11.8505	11.4018	0		10.8939		0.558452	0.21496	6.37655	3.29731	0.927307	0.527944	0.894174	0.798772	2.31505	2.71119	2.62612	0.783994	1.23925	3.26226	0.015867	0	0.166092	2.03061	1.19354	0.736007	0.00561046	0.867729
SD		Female	7	FALSE		11.6311	10.8199	0		7.98023		0.350719	0.133335	2.4566	1.21191	3.23029	0.387579	0.838621	0.790819	1.99953	1.26143	1.67514	0.579802	2.01506	2.12638	0.0790362	0.003692	0.139021	1.45152	0.638488	0.730223	0	0.887514
SD		Female	7	TRUE		11.8501	11.3338	0		11.9675		0.609039	0.163842	6.27416	4.39237	1.49132	0.504566	0.819659	0.770184	2.9556	3.10808	2.28613	2.52357	1.91896	1.34941	0.011832	0	0.17796	2.02222	1.17662	0.736232	0	0.950438
SD		Female	8	FALSE		11.6827	10.877	0		7.40997		0.372335	0.146907	2.46538	2.21301	1.13602	0.294312	0.703398	0.738853	1.64123	1.28648	1.69127	1.36456	1.8941	1.23251	0.0799198	0	0.122913	1.55225	0.643939	0.720277	0	0.830772
SD		Female	8	TRUE		11.8811	11.3848	0		11.0568		0.575219	0.225647	5.91955	3.22782	0.964179	0.511163	0.730428	0.789482	2.75512	3.22742	3.15433	1.888	1.43151	1.36265	0.0125689	0	0.0887973	2.08673	1.16457	0.800766	0	0.897453
SD		Female	9	FALSE		11.5951	10.7517	0		8.31414		0.348778	0.142121	2.60698	1.91711	1.13377	0.303294	1.0505	0.745342	1.76305	1.52695	1.76802	2.20682	2.87735	1.10323	0.0774165	0	0.112852	1.71712	0.659376	0.743708	0	0.91776
SD		Female	9	TRUE		12.0459	11.5541	0		10.9316		0.615573	0.184202	6.03816	2.82309	0.980768	0.462781	0.717078	0.743733	2.54512	3.31519	2.34574	1.97641	1.91927	1.38996	0.0272262	0.0050567	0.114452	2.19805	1.15135	0.814308	0	0.895907
SD		Female	10	FALSE		11.5658	10.6924	0		8.17887		0.668872	0.214948	2.3734	1.83294	1.09411	0.365151	0.978128	0.766222	1.62446	1.75875	2.20649	0.667961	2.00773	1.17234	0.0905302	0	0.14833	2.19916	0.745563	0.857604	0	0.955907
SD		Female	10	TRUE		12.405	11.9823	0		10.9471		0.610998	0.200608	5.81648	2.35128	0.847634	0.531521	0.992959	0.710322	2.63992	3.9314	2.15179	1.95585	1.43842	1.48131	0.0177765	0	0.116238	2.37798	1.14521	0.816963	0	0.837557
SD		Female	ALL	FALSE		11.6117	10.7831	0		6.97308		0.355575	0.140415	2.60249	1.62321	1.38226	0.297838	1.21447	0.736248	1.53847	1.13243	1.58166	0.948623	1.96732	1.18683	0.0871039	0.0016575	0.145469	1.42414	0.608903	0.637149	0	0.860874
SD		Female	ALL	TRUE		11.9847	11.5406	0		11.0278		0.583764	0.200746	6.51	3.348	1.02535	0.505765	0.917217	0.76208	2.49675	2.92726	2.25334	1.80284	1.51163	2.26832	0.0186219	0.0017757	0.128042	2.0099	1.17871	0.765953	0.00251122	0.882827
SD		ALL	1	FALSE		11.0215	10.422	0		6.076		0.268365	0.143802	2.64793	1.40165	1.34903	0.192076	1.54076	0.650586	1.31454	0.690277	1.36547	0.401087	1.91291	0.887264	0.0658586	0.00262938	0.181054	0.977941	0.510452	0.486726	0	0.927346
SD		ALL	1	TRUE		11.5759	11.1757	0		11.1701		0.529663	0.21302	7.87659	3.86817	1.00033	0.467927	0.936658	0.712411	2.44417	2.1429	1.80044	0.846165	1.48773	1.28321	0.0128252	0	0.135337	1.77694	1.11453	0.826831	0	0.995037
SD		ALL	2	FALSE		10.744	10.1743	0		6.13425		0.269018	0.143424	2.42381	1.38952	1.27113	0.197839	2.09726	0.68087	1.41783	0.744848	1.34916	0.482857	1.27429	1.01179	0.0673097	0.00260726	0.128295	1.13667	0.488723	0.556504	0	0.926893
SD		ALL	2	TRUE		11.8278	11.4317	0		11.6074		0.547078	0.223581	7.94529	3.49661	1.42408	0.477924	0.926494	0.763791	2.49077	2.23035	2.0281	1.05125	1.27263	1.97048	0.0176626	0	0.109298	1.82654	1.09402	0.860704	0.00472071	1.04219
SD		ALL	3	FALSE		11.1208	10.3747	0		6.05331		0.262992	0.1444	2.44978	1.72203	1.24121	0.282788	0.93772	0.667024	1.62426	0.7847	1.40518	0.46406	1.2999	0.865947	0.0611355	0	0.147792	1.11043	0.517363	0.529329	0	0.937242
SD		ALL	3	TRUE		11.7767	11.3532	0		10.2719		0.538617	0.18877	6.35057	3.57919	1.47921	0.516212	0.810016	0.769382	2.44361	2.32479	1.86322	0.901551	1.01107	1.51719	0.0188108	0	0.138077	1.87984	1.07992	0.756148	0	0.985001
SD		ALL	4	FALSE		11.1058	10.3897	0		5.8255		0.254935	0.13891	2.34631	1.45928	0.890743	0.233937	0.847915	0.688485	1.47931	0.84637	1.41819	0.48916	1.21872	0.903778	0.0721605	0	0.131251	1.1526	0.548795	0.623033	0	0.871804
SD		ALL	4	TRUE		11.7967	11.3393	0		11.0728		0.551677	0.18085	6.50828	3.51332	0.890205	0.523591	1.20395	0.739739	2.5374	2.38856	1.85945	0.706656	1.15293	3.91424	0.00960502	0	0.141679	1.91392	1.0437	0.771634	0	1.00106
SD		ALL	5	FALSE		11.1602	10.4131	0		6.20979		0.280084	0.628231	2.33946	1.12685	1.10846	0.357293	1.23657	0.698094	1.5286	0.963892	1.43287	0.66884	1.73016	0.942173	0.0653561	0.00269117	0.146846	1.25361	0.589176	0.574833	0	0.91739
SD		ALL	5	TRUE		11.8318	11.3849	0		11.0873		0.637452	0.196287	5.78416	4.1668	0.814714	0.50746	0.939754	0.737339	2.61294	2.64462	1.92406	2.29382	1.07677	3.71871	0.0100789	0	0.133114	1.84184	1.06548	0.751796	0	1.03022
SD		ALL	6	FALSE		11.0634	10.3742	0		6.90746		0.29683	0.255794	2.48604	2.31704	1.25029	0.371516	0.923661	0.691491	1.74611	0.98406	1.56581	0.67517	1.48292	1.026	0.0637783	0	0.14206	1.38703	0.586848	0.600565	0	0.949025
SD		ALL	6	TRUE		11.8418	11.4221	0		10.8775		0.571895	0.283558	6.31194	3.54211	0.887147	0.559943	0.944581	0.778241	2.52081	2.69807	2.4	0.837573	1.11357	2.57671	0.0114862	0	0.149076	2.0174	1.07758	0.785432	0.00406122	1.15513
SD		ALL	7	FALSE		11.1393	10.4176	0		7.33998		0.320739	0.185632	2.22407	1.46072	2.58006	0.374562	1.00164	0.751086	1.93005	1.12238	1.63996	0.578434	1.67002	1.6807	0.058167	0.0027148	0.1367	1.41714	0.61413	0.683138	0	0.972349
SD		ALL	7	TRUE		11.8793	11.4163	0		11.7033		0.59672	0.179942	6.08402	3.92904	1.4744	0.565071	0.863812	0.741718	2.95405	3.06188	2.22941	1.95034	1.53143	2.60586	0.00862531	0	0.146042	2.24792	1.07242	0.781483	0	1.03789
SD		ALL	8	FALSE		11.1529	10.452	0		7.40337		0.349926	0.154663	2.39751	2.33736	1.40569	0.364848	0.815923	0.721977	1.7661	1.22045	1.70983	1.36936	1.6007	1.12969	0.0588263	0	0.129745	1.56634	0.649112	0.685119	0	0.921001
SD		ALL	8	TRUE		11.9916	11.5384	0		11.3216		0.671698	0.890373	6.07957	3.25532	0.979307	0.605418	1.11993	0.753206	2.91048	3.13519	2.77217	1.80742	1.20619	1.35659	0.0091348	0.0037294	0.0872166	2.43165	1.08266	0.846118	0	1.02713
SD		ALL	9	FALSE		11.0615	10.3333	0		7.97295		0.342179	0.19555	2.37747	1.71133	1.33956	0.424955	0.930793	0.718371	2.03277	1.39892	1.7687	1.97408	2.26327	1.07016	0.0568402	0	0.132122	1.74419	0.665994	0.708366	0	0.99825
SD		ALL	9	TRUE		12.1295	11.6782	0		11.3853		0.615402	0.228507	5.93626	3.18442	0.946639	0.593838	0.793161	0.722103	2.79717	3.33238	2.33039	2.77906	1.70606	1.40774	0.0197565	0.0155663	0.155113	2.33218	1.07553	0.830446	0	1.00607
SD		ALL	10	FALSE		10.9556	10.1936	0		8.6189		0.551587	0.200447	2.14411	2.30222	1.45868	0.498195	0.844034	0.715964	2.38156	1.6567	2.13599	1.21162	1.71596	1.13947	0.066283	0	0.147959	2.28317	0.759157	0.815488	0	1.0288
SD		ALL	10	TRUE		12.4944	12.1354	0		11.2845		0.655417	0.304962	5.8488	3.09369	1.12435	0.74545	0.906883	0.684596	2.73142	3.81381	2.33876	1.56661	1.20274	1.44896	0.0127728	0	0.103206	2.58566	1.10693	0.829117	0.0036873	0.935663
SD		ALL	ALL	FALSE		11.0581	10.3653	0		6.87958		0.324549	0.260766	2.3929	1.7564	1.44883	0.337727	1.20094	0.698008	1.73069	1.06418	1.58364	0.942706	1.63681	1.08538	0.0638128	0.00171563	0.143309	1.42964	0.593602	0.627785	0	0.94495
SD		ALL	ALL	TRUE		12.0409	11.6363	0		11.2096		0.601258	0.376231	6.39714	3.54959	1.11847	0.573637	0.950803	0.739251	2.6791	2.9214	2.21936	1.70745	1.30444	2.34739	0.0135494	0.00563148	0.131233	2.15331	1.08097	0.805567	0.00223772	1.02221
SD		ALL	ALL	ALL		14.1454	11.9477	0.460817		8.83401		0.430529	0.300851	4.13793	2.45085	1.35672	0.425479	1.13059	0.711688	2.1046	1.88717	1.80743	1.22863	1.54286	1.58468	0.0537033	0.00342727	0.139727	1.71044	0.787254	0.687897	0.00123778	0.975805
Sum		Male	1	FALSE		3.44847e+06	4.44457e+06	0		202692		1276	561	19880	8901	4282	673	5886	10985	33636	6914	30125	4444	16384	13170	<10	<10	365	22365	6552	4472	<10	11821
Sum		Male	1	TRUE		1.38977e+06	1.54586e+06	19773		190580		2221	312	53602	9591	2248	1429	3183	4912	27998	16314	15799	2321	5078	9330	<10	<10	132	19927	5734	3779	<10	6670
Sum		Male	2	FALSE		3.50011e+06	4.51918e+06	0		222719		1551	604	19872	9829	4797	752	4762	11232	37385	8010	34874	4961	17950	14615	<10	<10	408	25988	6855	5088	<10	13185
Sum		Male	2	TRUE		1.4524e+06	1.61762e+06	20904		207238		2412	324	55380	9740	2914	1633	3271	5559	31049	18320	18164	2600	5483	10740	<10	<10	118	22142	6150	3989	<10	7250
Sum		Male	3	FALSE		3.36814e+06	4.3384e+06	0		215437		1521	598	17164	9357	3877	839	5432	10413	36916	8384	33508	4562	19301	13783	<10	<10	407	24466	7517	4941	<10	12451
Sum		Male	3	TRUE		1.62459e+06	1.80697e+06	23315		215773		2714	319	49089	9803	2934	1917	3787	5981	33751	21991	19286	3007	5804	11391	<10	<10	146	24295	7173	4271	<10	8114
Sum		Male	4	FALSE		3.39074e+06	4.36727e+06	0		216365		1565	585	16624	8971	3232	1011	5264	10756	37223	8503	33784	5164	19018	13572	<10	<10	367	24383	8274	5550	<10	12519
Sum		Male	4	TRUE		1.74497e+06	1.94126e+06	25194		234946		2973	369	53912	11261	3195	2232	4360	6511	36718	23594	21169	2843	6443	12351	<10	<10	154	26125	7611	4714	<10	8411
Sum		Male	5	FALSE		3.29856e+06	4.24641e+06	0		224935		1673	757	16705	9055	4136	1330	5614	10710	38261	9677	34949	5123	18859	13959	<10	<10	417	26329	8706	5512	<10	13162
Sum		Male	5	TRUE		1.91118e+06	2.12491e+06	27744		259470		3076	446	57173	11501	3595	2525	4343	7203	41348	27803	24306	3445	6902	13589	<10	<10	140	29253	8458	4916	<10	9448
Sum		Male	6	FALSE		3.19658e+06	4.11381e+06	0		234816		1741	701	16377	10729	5203	1527	5825	10528	39527	10246	36110	5462	19390	14359	<10	<10	433	28845	8777	5547	<10	13489
Sum		Male	6	TRUE		1.97331e+06	2.19323e+06	28861		273994		3309	452	60025	12482	3743	2800	4858	7424	42213	29593	26119	4012	7316	13475	<10	<10	170	31875	8873	5312	<10	9943
Sum		Male	7	FALSE		3.18614e+06	4.09536e+06	0		240339		1905	648	16172	10378	4634	1777	5741	11304	40609	11075	37281	5906	18843	14462	<10	<10	384	30175	9236	6265	<10	13544
Sum		Male	7	TRUE		2.14058e+06	2.37968e+06	31493		303640		3728	491	64344	12633	4782	3349	4771	7980	47598	35817	28849	4473	7583	14617	<10	<10	139	36376	9963	5783	<10	10364
Sum		Male	8	FALSE		3.11361e+06	4.00653e+06	0		247699		2101	634	16191	9897	5398	2130	5780	10962	41388	12039	38735	6291	18114	14813	<10	<10	454	33292	10298	6419	<10	12763
Sum		Male	8	TRUE		2.28724e+06	2.54076e+06	33924		333527		4261	796	68503	14494	5187	3637	5159	8576	51979	40151	32161	5377	7975	15448	<10	<10	132	41453	10896	6289	<10	11052
Sum		Male	9	FALSE		2.97885e+06	3831835	0		252279		2228	669	15466	9595	5364	2533	5442	10651	42059	13337	38987	6892	17639	14851	<10	<10	379	36162	10495	6447	<10	13083
Sum		Male	9	TRUE		2.34217e+06	2.60276e+06	35176		347418		4454	631	69233	15099	5081	4295	5219	8249	52913	43559	35018	5961	8151	15939	<10	<10	192	44247	11912	6378	<10	10882
Sum		Male	10	FALSE		2.66872e+06	3.44076e+06	0		245665		2187	633	13183	9490	5548	3452	5045	9087	39106	14078	39178	6212	15788	13465	<10	<10	362	38670	11582	6653	<10	11946
Sum		Male	10	TRUE		2.30858e+06	2.57087e+06	35580		358044		4290	679	69159	13941	5989	5377	5130	7769	50437	49026	38297	4957	7738	15064	<10	<10	149	49301	13772	6738	<10	10230
Sum		Male	ALL	FALSE		3.21499e+07	4.14041e+07	0		2302946		17748	6390	167634	96202	46471	16024	54791	106628	386110	102263	357531	55017	181286	141049	<10	<10	3976	290675	88292	56894	<10	127963
Sum		Male	ALL	TRUE		1.91748e+07	2.13239e+07	281964		2724630		33438	4819	600420	120545	39668	29194	44081	70164	416004	306168	259168	38996	68473	131944	<10	<10	1472	324994	90542	52169	<10	92364
Sum		Female	1	FALSE		4.09987e+06	5.24659e+06	0		230563		1928	579	29990	11608	3346	788	5851	15921	21448	7762	30923	4299	24622	19285	487	<10	532	25173	10312	5106	<10	10602
Sum		Female	1	TRUE		1.68633e+06	1.86485e+06	22778		201620		2354	378	56708	7530	2474	2223	3391	6057	25718	16251	15565	2657	7594	9730	<10	<10	133	21204	13641	3273	<10	4732
Sum		Female	2	FALSE		4.1102e+06	5.27246e+06	0		252691		2224	724	29212	12141	3094	843	7681	16291	23793	8972	36697	5087	26246	21284	474	<10	426	29688	10086	5493	<10	12235
Sum		Female	2	TRUE		1.75456e+06	1.9435e+06	23969		215601		2628	407	55859	8669	2540	2113	3685	6953	27085	18312	17963	3000	8411	10244	<10	<10	89	24484	14084	3573	<10	5493
Sum		Female	3	FALSE		3.96497e+06	5.06937e+06	0		244919		2021	644	26711	12154	3379	1044	6359	15798	23953	9083	36100	4798	25635	20323	408	<10	453	28626	10088	5561	<10	11781
Sum		Female	3	TRUE		2.02922e+06	2.24374e+06	27550		236409		2856	412	54320	9514	3384	2727	4218	8235	31287	21156	20211	3227	9245	11847	10	<10	107	27786	15879	3706	<10	6282
Sum		Female	4	FALSE		3.93263e+06	5.02552e+06	0		248951		2046	581	25888	12238	3165	1033	6641	16454	24929	10065	36742	5163	25902	20518	462	<10	449	28677	10587	5780	<10	11631
Sum		Female	4	TRUE		2.12062e+06	2.34483e+06	29002		249026		3234	347	58455	8848	3383	2462	4464	8574	33882	23903	21304	3613	9350	12670	<10	<10	95	28099	15928	3988	<10	6424
Sum		Female	5	FALSE		3.89583e+06	4.97417e+06	0		260071		2371	654	25251	12276	3643	1207	6828	15954	26009	10959	39475	5682	27012	21008	411	<10	462	31333	10685	6306	<10	12545
Sum		Female	5	TRUE		2.28209e+06	2.52241e+06	31315		269573		3418	416	56559	11973	3743	2814	4354	9415	36670	27334	24143	4929	10339	13493	<10	<10	160	31347	17080	4343	<10	7037
Sum		Female	6	FALSE		3.8407e+06	4.90952e+06	0		281291		2586	702	27273	13291	4118	1401	7537	16751	27531	12682	43140	5970	27925	22832	418	<10	449	35514	11133	6908	<10	13130
Sum		Female	6	TRUE		2.28847e+06	2.53073e+06	31769		285314		3821	537	62119	11089	4079	2904	4665	9565	38479	30745	25799	4210	10728	13991	<10	<10	141	33718	16850	4607	<10	7258
Sum		Female	7	FALSE		3.89315e+06	4.9684e+06	0		299586		2994	754	25910	13428	5653	1664	7683	17802	30353	14991	46194	6068	28896	24398	356	<10	481	38672	11920	7494	<10	13874
Sum		Female	7	TRUE		2.56684e+06	2.83922e+06	35711		328527		4687	514	67392	13020	5062	3115	4908	11018	44503	38649	29867	6020	12132	16027	<10	<10	196	39185	18695	5185	<10	8347
Sum		Female	8	FALSE		3.81976e+06	4.87729e+06	0		307631		3127	767	25740	14088	4895	1621	7693	17355	31039	17036	47238	7218	29028	24801	345	<10	446	42055	12088	7848	<10	13203
Sum		Female	8	TRUE		2.71539e+06	3.00163e+06	37975		352344		4931	568	68440	14277	5311	3289	5236	11362	48231	44378	33863	5770	12521	17172	<10	<10	148	43192	19686	5543	<10	8420
Sum		Female	9	FALSE		3.60667e+06	4.60977e+06	0		314501		3176	816	24922	13922	5027	1540	7848	16661	31960	19235	49359	7798	29578	23958	337	<10	447	44359	11814	8068	<10	13676
Sum		Female	9	TRUE		2.76623e+06	3.05885e+06	39108		368443		5307	596	71375	14014	5859	3271	4976	11311	49881	48088	36022	6738	12982	17841	21	<10	169	46657	19425	5538	<10	8371
Sum		Female	10	FALSE		3.19577e+06	4.09466e+06	0		310947		3402	855	21846	13393	4837	1954	7824	14695	30685	22483	49829	6472	26026	23707	372	<10	449	49354	11579	8392	<10	12793
Sum		Female	10	TRUE		2.64438e+06	2.92718e+06	37970		373374		5223	616	67690	12961	5942	3573	5217	10570	49105	55545	36952	6267	12238	18748	<10	<10	194	49885	18691	6197	<10	7752
Sum		Female	ALL	FALSE		3.83595e+07	4.90478e+07	0		2751151		25875	7076	262743	128539	41157	13095	71945	163682	271700	133268	415697	58555	270870	222114	4070	<10	4594	353451	110292	66956	<10	125470
Sum		Female	ALL	TRUE		2.28541e+07	2.52769e+07	317147		2880231		38459	4791	618917	111895	41777	28491	45114	93060	384841	324361	261689	46431	105540	141763	82	<10	1432	345557	169959	45953	<10	70116
Sum		ALL	1	FALSE		7.54834e+06	9.69116e+06	0		433255		3204	1140	49870	20509	7628	1461	11737	26906	55084	14676	61048	8743	41006	32455	487	<10	897	47538	16864	9578	<10	22423
Sum		ALL	1	TRUE		3.07611e+06	3.41071e+06	42551		392200		4575	690	110310	17121	4722	3652	6574	10969	53716	32565	31364	4978	12672	19060	<10	<10	265	41131	19375	7052	<10	11402
Sum		ALL	2	FALSE		7.61031e+06	9.79165e+06	0		475410		3775	1328	49084	21970	7891	1595	12443	27523	61178	16982	71571	10048	44196	35899	474	<10	834	55676	16941	10581	<10	25420
Sum		ALL	2	TRUE		3.20696e+06	3.56112e+06	44873		422839		5040	731	111239	18409	5454	3746	6956	12512	58134	36632	36127	5600	13894	20984	<10	<10	207	46626	20234	7562	<10	12743
Sum		ALL	3	FALSE		7.33312e+06	9.40777e+06	0		460356		3542	1242	43875	21511	7256	1883	11791	26211	60869	17467	69608	9360	44936	34106	408	<10	860	53092	17605	10502	<10	24232
Sum		ALL	3	TRUE		3.6538e+06	4050703	50865		452182		5570	731	103409	19317	6318	4644	8005	14216	65038	43147	39497	6234	15049	23238	10	<10	253	52081	23052	7977	<10	14396
Sum		ALL	4	FALSE		7.32337e+06	9.39279e+06	0		465316		3611	1166	42512	21209	6397	2044	11905	27210	62152	18568	70526	10327	44920	34090	462	<10	816	53060	18861	11330	<10	24150
Sum		ALL	4	TRUE		3.8656e+06	4.28609e+06	54196		483972		6207	716	112367	20109	6578	4694	8824	15085	70600	47497	42473	6456	15793	25021	<10	<10	249	54224	23539	8702	<10	14835
Sum		ALL	5	FALSE		7.19438e+06	9.22059e+06	0		485006		4044	1411	41956	21331	7779	2537	12442	26664	64270	20636	74424	10805	45871	34967	411	<10	879	57662	19391	11818	<10	25707
Sum		ALL	5	TRUE		4.19327e+06	4.64732e+06	59059		529043		6494	862	113732	23474	7338	5339	8697	16618	78018	55137	48449	8374	17241	27082	<10	<10	300	60600	25538	9259	<10	16485
Sum		ALL	6	FALSE		7.03728e+06	9.02333e+06	0		516107		4327	1403	43650	24020	9321	2928	13362	27279	67058	22928	79250	11432	47315	37191	418	<10	882	64359	19910	12455	<10	26619
Sum		ALL	6	TRUE		4.26178e+06	4.72396e+06	60630		559308		7130	989	122144	23571	7822	5704	9523	16989	80692	60338	51918	8222	18044	27466	<10	<10	311	65593	25723	9919	<10	17201
Sum		ALL	7	FALSE		7.07929e+06	9.06375e+06	0		539925		4899	1402	42082	23806	10287	3441	13424	29106	70962	26066	83475	11974	47739	38860	356	<10	865	68847	21156	13759	<10	27418
Sum		ALL	7	TRUE		4.70741e+06	5.2189e+06	67204		632167		8415	1005	131736	25653	9844	6464	9679	18998	92101	74466	58716	10493	19715	30644	<10	<10	335	75561	28658	10968	<10	18711
Sum		ALL	8	FALSE		6.93336e+06	8.88382e+06	0		555330		5228	1401	41931	23985	10293	3751	13473	28317	72427	29075	85973	13509	47142	39614	345	<10	900	75347	22386	14267	<10	25966
Sum		ALL	8	TRUE		5.00263e+06	5.54239e+06	71899		685871		9192	1364	136943	28771	10498	6926	10395	19938	100210	84529	66024	11147	20496	32620	<10	<10	280	84645	30582	11832	<10	19472
Sum		ALL	9	FALSE		6.58552e+06	8.44161e+06	0		566780		5404	1485	40388	23517	10391	4073	13290	27312	74019	32572	88346	14690	47217	38809	337	<10	826	80521	22309	14515	<10	26759
Sum		ALL	9	TRUE		5.10841e+06	5.66161e+06	74284		715861		9761	1227	140608	29113	10940	7566	10195	19560	102794	91647	71040	12699	21133	33780	21	<10	361	90904	31337	11916	<10	19253
Sum		ALL	10	FALSE		5.86449e+06	7.53542e+06	0		556612		5589	1488	35029	22883	10385	5406	12869	23782	69791	36561	89007	12684	41814	37172	372	<10	811	88024	23161	15045	<10	24739
Sum		ALL	10	TRUE		4.95296e+06	5.49804e+06	73550		731418		9513	1295	136849	26902	11931	8950	10347	18339	99542	104571	75249	11224	19976	33812	<10	<10	343	99186	32463	12935	<10	17982
Sum		ALL	ALL	FALSE		7.05095e+07	9.04519e+07	0		5054097		43623	13466	430377	224741	87628	29119	126736	270310	657810	235531	773228	113572	452156	363163	4070	<10	8570	644126	198584	123850	<10	253433
Sum		ALL	ALL	TRUE		4.20289e+07	4.66008e+07	599111		5604861		71897	9610	1219337	232440	81445	57685	89195	163224	800845	630529	520857	85427	174013	273707	82	<10	2904	670551	260501	98122	<10	162480
Sum		ALL	ALL	ALL		1.12538e+08	1.37053e+08	599111		10658958		115520	23076	1649714	457181	169073	86804	215931	433534	1458655	866060	1294085	198999	626169	636870	4152	11	11474	1314677	459085	221972	<10	415913
