# Supplementary material for: Trends in disease incidence and survival and their effect on mortality in Scotland: nationwide cohort study of linked hospital admission and death records 2001–2016
Source: BMJ Open. 2020 Mar 25;10(3):e034299. doi: 10.1136/bmjopen-2019-034299 (PMC7170664; doi:10.1136/bmjopen-2019-034299)
Supplement: Supplementary data [file bmjopen-2019-034299supp004.xlsx]

## Sheet: Counts
code_block	code	cases
A00-A09	A00	<10
A00-A09	A01	61
A00-A09	A02	741
A00-A09	A03	51
A00-A09	A04	14398
A00-A09	A05	160
A00-A09	A06	39
A00-A09	A07	136
A00-A09	A08	7594
A00-A09	A09	21348
A15-A19	A15	798
A15-A19	A16	1305
A15-A19	A17	119
A15-A19	A18	474
A15-A19	A19	101
A20-A28	A20	<10
A20-A28	A21	<10
A20-A28	A22	<10
A20-A28	A23	<10
A20-A28	A24	<10
A20-A28	A25	<10
A20-A28	A26	<10
A20-A28	A27	21
A20-A28	A28	<10
A30-A49	A30	<10
A30-A49	A31	809
A30-A49	A32	139
A30-A49	A33	<10
A30-A49	A34	<10
A30-A49	A35	<10
A30-A49	A36	<10
A30-A49	A37	15
A30-A49	A38	12
A30-A49	A39	292
A30-A49	A40	1812
A30-A49	A41	59137
A30-A49	A42	111
A30-A49	A43	<10
A30-A49	A44	<10
A30-A49	A45	<10
A30-A49	A46	718
A30-A49	A47	<10
A30-A49	A48	757
A30-A49	A49	3528
A50-A64	A50	<10
A50-A64	A51	17
A50-A64	A52	163
A50-A64	A53	99
A50-A64	A54	22
A50-A64	A55	<10
A50-A64	A56	<10
A50-A64	A57	<10
A50-A64	A58	<10
A50-A64	A59	<10
A50-A64	A60	39
A50-A64	A61	<10
A50-A64	A62	<10
A50-A64	A63	774
A50-A64	A64	<10
A65-A69	A65	<10
A65-A69	A66	<10
A65-A69	A67	<10
A65-A69	A68	<10
A65-A69	A69	366
A70-A74	A70	13
A70-A74	A71	<10
A70-A74	A72	<10
A70-A74	A73	<10
A70-A74	A74	<10
A75-A79	A75	<10
A75-A79	A76	<10
A75-A79	A77	<10
A75-A79	A78	<10
A75-A79	A79	<10
A80-A89	A80	<10
A80-A89	A81	253
A80-A89	A82	<10
A80-A89	A83	<10
A80-A89	A84	<10
A80-A89	A85	19
A80-A89	A86	428
A80-A89	A87	538
A80-A89	A88	<10
A80-A89	A89	30
A90-A99	A90	26
A90-A99	A91	<10
A90-A99	A92	<10
A90-A99	A93	<10
A90-A99	A94	<10
A90-A99	A95	<10
A90-A99	A96	<10
A90-A99	A97	<10
A90-A99	A98	<10
A90-A99	A99	<10
B00-B09	B00	862
B00-B09	B01	331
B00-B09	B02	4021
B00-B09	B03	<10
B00-B09	B04	<10
B00-B09	B05	<10
B00-B09	B06	<10
B00-B09	B07	1228
B00-B09	B08	83
B00-B09	B09	29
B15-B19	B15	56
B15-B19	B16	170
B15-B19	B17	441
B15-B19	B18	894
B15-B19	B19	102
B20-B24	B20	898
B20-B24	B21	228
B20-B24	B22	196
B20-B24	B23	339
B20-B24	B24	561
B25-B34	B25	242
B25-B34	B26	40
B25-B34	B27	119
B25-B34	B28	<10
B25-B34	B29	<10
B25-B34	B30	29
B25-B34	B31	<10
B25-B34	B32	<10
B25-B34	B33	54
B25-B34	B34	7442
B35-B49	B35	259
B35-B49	B36	35
B35-B49	B37	2789
B35-B49	B38	<10
B35-B49	B39	<10
B35-B49	B40	<10
B35-B49	B41	<10
B35-B49	B42	<10
B35-B49	B43	<10
B35-B49	B44	917
B35-B49	B45	25
B35-B49	B46	<10
B35-B49	B47	36
B35-B49	B48	<10
B35-B49	B49	27
B50-B64	B50	102
B50-B64	B51	21
B50-B64	B52	<10
B50-B64	B53	<10
B50-B64	B54	31
B50-B64	B55	<10
B50-B64	B56	<10
B50-B64	B57	<10
B50-B64	B58	38
B50-B64	B59	413
B50-B64	B60	27
B50-B64	B61	<10
B50-B64	B62	<10
B50-B64	B63	<10
B50-B64	B64	<10
B65-B83	B65	<10
B65-B83	B66	<10
B65-B83	B67	12
B65-B83	B68	<10
B65-B83	B69	<10
B65-B83	B70	<10
B65-B83	B71	<10
B65-B83	B72	<10
B65-B83	B73	<10
B65-B83	B74	<10
B65-B83	B75	<10
B65-B83	B76	<10
B65-B83	B77	<10
B65-B83	B78	<10
B65-B83	B79	<10
B65-B83	B80	75
B65-B83	B81	<10
B65-B83	B82	15
B65-B83	B83	14
B85-B89	B85	<10
B85-B89	B86	66
B85-B89	B87	<10
B85-B89	B88	<10
B85-B89	B89	<10
B95-B98	B95	<10
B95-B98	B96	<10
B95-B98	B97	<10
B95-B98	B98	<10
B99-B99	B99	337
C00-C14	C00	600
C00-C14	C01	3393
C00-C14	C02	4936
C00-C14	C03	669
C00-C14	C04	2675
C00-C14	C05	1534
C00-C14	C06	2317
C00-C14	C07	1180
C00-C14	C08	398
C00-C14	C09	3780
C00-C14	C10	3029
C00-C14	C11	1236
C00-C14	C12	1907
C00-C14	C13	1739
C00-C14	C14	1984
C15-C26	C15	64713
C15-C26	C16	45622
C15-C26	C17	4248
C15-C26	C18	148739
C15-C26	C19	33263
C15-C26	C20	62367
C15-C26	C21	3890
C15-C26	C22	16066
C15-C26	C23	2790
C15-C26	C24	4795
C15-C26	C25	40633
C15-C26	C26	2466
C30-C39	C30	653
C30-C39	C31	844
C30-C39	C32	11590
C30-C39	C33	302
C30-C39	C34	207455
C30-C39	C35	<10
C30-C39	C36	<10
C30-C39	C37	426
C30-C39	C38	757
C30-C39	C39	23
C40-C41	C40	460
C40-C41	C41	1853
C43-C44	C43	11618
C43-C44	C44	54189
C45-C49	C45	8961
C45-C49	C46	140
C45-C49	C47	220
C45-C49	C48	6732
C45-C49	C49	4676
C50-C50	C50	230331
C51-C58	C51	4015
C51-C58	C52	1427
C51-C58	C53	12393
C51-C58	C54	21614
C51-C58	C55	2368
C51-C58	C56	67234
C51-C58	C57	993
C51-C58	C58	35
C60-C63	C60	1614
C60-C63	C61	62292
C60-C63	C62	2342
C60-C63	C63	131
C64-C68	C64	21359
C64-C68	C65	1624
C64-C68	C66	1785
C64-C68	C67	57717
C64-C68	C68	562
C69-C72	C69	1176
C69-C72	C70	279
C69-C72	C71	15898
C69-C72	C72	275
C73-C75	C73	3695
C73-C75	C74	689
C73-C75	C75	560
C76-C80	C76	2462
C76-C80	C77	8892
C76-C80	C78	45065
C76-C80	C79	39153
C76-C80	C80	20089
C81-C96	C81	9092
C81-C96	C82	20760
C81-C96	C83	33853
C81-C96	C84	4401
C81-C96	C85	40124
C81-C96	C86	526
C81-C96	C87	<10
C81-C96	C88	4846
C81-C96	C89	<10
C81-C96	C90	88383
C81-C96	C91	38832
C81-C96	C92	39801
C81-C96	C93	950
C81-C96	C94	759
C81-C96	C95	602
C81-C96	C96	229
C97-C97	C97	49
D00-D09	D00	945
D00-D09	D01	689
D00-D09	D02	1191
D00-D09	D03	2279
D00-D09	D04	2430
D00-D09	D05	5369
D00-D09	D06	580
D00-D09	D07	1998
D00-D09	D08	<10
D00-D09	D09	4379
D10-D36	D10	1456
D10-D36	D11	2221
D10-D36	D12	62890
D10-D36	D13	4961
D10-D36	D14	1926
D10-D36	D15	751
D10-D36	D16	727
D10-D36	D17	13392
D10-D36	D18	3327
D10-D36	D19	43
D10-D36	D20	70
D10-D36	D21	1388
D10-D36	D22	4922
D10-D36	D23	7143
D10-D36	D24	3472
D10-D36	D25	11816
D10-D36	D26	561
D10-D36	D27	4312
D10-D36	D28	334
D10-D36	D29	326
D10-D36	D30	978
D10-D36	D31	126
D10-D36	D32	4464
D10-D36	D33	1352
D10-D36	D34	809
D10-D36	D35	3410
D10-D36	D36	1975
D37-D48	D37	4921
D37-D48	D38	1248
D37-D48	D39	617
D37-D48	D40	209
D37-D48	D41	27615
D37-D48	D42	117
D37-D48	D43	1589
D37-D48	D44	558
D37-D48	D45	13580
D37-D48	D46	48236
D37-D48	D47	17317
D37-D48	D48	2027
D50-D53	D50	54494
D50-D53	D51	1368
D50-D53	D52	2161
D50-D53	D53	698
D55-D59	D55	33
D55-D59	D56	110
D55-D59	D57	37
D55-D59	D58	658
D55-D59	D59	4905
D60-D64	D60	1142
D60-D64	D61	9688
D60-D64	D62	135
D60-D64	D63	679
D60-D64	D64	67005
D65-D69	D65	166
D65-D69	D66	995
D65-D69	D67	175
D65-D69	D68	2853
D65-D69	D69	11338
D70-D77	D70	9311
D70-D77	D71	22
D70-D77	D72	575
D70-D77	D73	596
D70-D77	D74	19
D70-D77	D75	7842
D70-D77	D76	253
D70-D77	D77	<10
D80-D89	D80	4390
D80-D89	D81	66
D80-D89	D82	236
D80-D89	D83	2783
D80-D89	D84	563
D80-D89	D85	<10
D80-D89	D86	1783
D80-D89	D87	<10
D80-D89	D88	<10
D80-D89	D89	1883
E00-E07	E00	<10
E00-E07	E01	24
E00-E07	E02	<10
E00-E07	E03	985
E00-E07	E04	3761
E00-E07	E05	2536
E00-E07	E06	336
E00-E07	E07	229
E10-E14	E10	14740
E10-E14	E11	22918
E10-E14	E12	<10
E10-E14	E13	176
E10-E14	E14	3406
E15-E16	E15	82
E15-E16	E16	12554
E20-E35	E20	75
E20-E35	E21	1694
E20-E35	E22	1362
E20-E35	E23	640
E20-E35	E24	464
E20-E35	E25	<10
E20-E35	E26	124
E20-E35	E27	1248
E20-E35	E28	41
E20-E35	E29	460
E20-E35	E30	<10
E20-E35	E31	<10
E20-E35	E32	88
E20-E35	E33	<10
E20-E35	E34	292
E20-E35	E35	<10
E40-E46	E40	<10
E40-E46	E41	14
E40-E46	E42	<10
E40-E46	E43	56
E40-E46	E44	13
E40-E46	E45	<10
E40-E46	E46	839
E50-E64	E50	<10
E50-E64	E51	239
E50-E64	E52	<10
E50-E64	E53	1140
E50-E64	E54	<10
E50-E64	E55	58
E50-E64	E56	33
E50-E64	E57	<10
E50-E64	E58	17
E50-E64	E59	<10
E50-E64	E60	<10
E50-E64	E61	1001
E50-E64	E62	<10
E50-E64	E63	77
E50-E64	E64	<10
E65-E68	E65	122
E65-E68	E66	2216
E65-E68	E67	<10
E65-E68	E68	<10
E70-E90	E70	17
E70-E90	E71	20
E70-E90	E72	68
E70-E90	E73	40
E70-E90	E74	83
E70-E90	E75	107
E70-E90	E76	<10
E70-E90	E77	11
E70-E90	E78	513
E70-E90	E79	<10
E70-E90	E80	539
E70-E90	E81	<10
E70-E90	E82	<10
E70-E90	E83	60601
E70-E90	E84	395
E70-E90	E85	1311
E70-E90	E86	11524
E70-E90	E87	22513
E70-E90	E88	417
E70-E90	E89	126
E70-E90	E90	<10
F00-F09	F00	31
F00-F09	F01	5843
F00-F09	F02	14
F00-F09	F03	12131
F00-F09	F04	17
F00-F09	F05	19521
F00-F09	F06	2237
F00-F09	F07	108
F00-F09	F08	<10
F00-F09	F09	20
F10-F19	F10	36876
F10-F19	F11	200
F10-F19	F12	<10
F10-F19	F13	72
F10-F19	F14	<10
F10-F19	F15	23
F10-F19	F16	<10
F10-F19	F17	41
F10-F19	F18	<10
F10-F19	F19	53
F20-F29	F20	344
F20-F29	F21	<10
F20-F29	F22	177
F20-F29	F23	206
F20-F29	F24	<10
F20-F29	F25	104
F20-F29	F26	<10
F20-F29	F27	<10
F20-F29	F28	24
F20-F29	F29	235
F30-F39	F30	134
F30-F39	F31	305
F30-F39	F32	2675
F30-F39	F33	336
F30-F39	F34	29
F30-F39	F35	<10
F30-F39	F36	<10
F30-F39	F37	<10
F30-F39	F38	10
F30-F39	F39	17
F40-F48	F40	20
F40-F48	F41	4692
F40-F48	F42	15
F40-F48	F43	176
F40-F48	F44	296
F40-F48	F45	1107
F40-F48	F46	<10
F40-F48	F47	<10
F40-F48	F48	37
F50-F59	F50	154
F50-F59	F51	26
F50-F59	F52	131
F50-F59	F53	<10
F50-F59	F54	<10
F50-F59	F55	<10
F50-F59	F56	<10
F50-F59	F57	<10
F50-F59	F58	<10
F50-F59	F59	<10
F60-F69	F60	69
F60-F69	F61	<10
F60-F69	F62	11
F60-F69	F63	<10
F60-F69	F64	13
F60-F69	F65	<10
F60-F69	F66	<10
F60-F69	F67	<10
F60-F69	F68	<10
F60-F69	F69	19
F70-F79	F70	13
F70-F79	F71	<10
F70-F79	F72	<10
F70-F79	F73	<10
F70-F79	F74	<10
F70-F79	F75	<10
F70-F79	F76	<10
F70-F79	F77	<10
F70-F79	F78	<10
F70-F79	F79	15
F80-F89	F80	77
F80-F89	F81	23
F80-F89	F82	<10
F80-F89	F83	<10
F80-F89	F84	<10
F80-F89	F85	<10
F80-F89	F86	<10
F80-F89	F87	<10
F80-F89	F88	<10
F80-F89	F89	<10
F90-F98	F90	<10
F90-F98	F91	24
F90-F98	F92	<10
F90-F98	F93	<10
F90-F98	F94	<10
F90-F98	F95	<10
F90-F98	F96	<10
F90-F98	F97	<10
F90-F98	F98	11
F99-F99	F99	37
G00-G09	G00	1102
G00-G09	G01	<10
G00-G09	G02	<10
G00-G09	G03	420
G00-G09	G04	941
G00-G09	G05	<10
G00-G09	G06	1201
G00-G09	G07	<10
G00-G09	G08	218
G00-G09	G09	<10
G10-G13	G10	353
G10-G13	G11	454
G10-G13	G12	4387
G10-G13	G13	<10
G20-G26	G20	9724
G20-G26	G21	369
G20-G26	G22	<10
G20-G26	G23	170
G20-G26	G24	445
G20-G26	G25	1114
G20-G26	G26	<10
G30-G32	G30	4330
G30-G32	G31	3362
G30-G32	G32	<10
G35-G37	G35	16934
G35-G37	G36	73
G35-G37	G37	1839
G40-G47	G40	23766
G40-G47	G41	2591
G40-G47	G42	<10
G40-G47	G43	6460
G40-G47	G44	1789
G40-G47	G45	32971
G40-G47	G46	39
G40-G47	G47	15847
G50-G59	G50	2341
G50-G59	G51	3318
G50-G59	G52	168
G50-G59	G53	<10
G50-G59	G54	1004
G50-G59	G55	163
G50-G59	G56	41073
G50-G59	G57	2967
G50-G59	G58	1209
G50-G59	G59	<10
G60-G64	G60	896
G60-G64	G61	5878
G60-G64	G62	7294
G60-G64	G63	<10
G60-G64	G64	<10
G70-G73	G70	3090
G70-G73	G71	568
G70-G73	G72	564
G70-G73	G73	<10
G80-G83	G80	311
G80-G83	G81	4763
G80-G83	G82	1154
G80-G83	G83	1780
G90-G99	G90	737
G90-G99	G91	1299
G90-G99	G92	29
G90-G99	G93	4315
G90-G99	G94	<10
G90-G99	G95	3757
G90-G99	G96	525
G90-G99	G97	351
G90-G99	G98	124
G90-G99	G99	92
H00-H06	H00	923
H00-H06	H01	601
H00-H06	H02	20890
H00-H06	H03	<10
H00-H06	H04	6139
H00-H06	H05	1044
H00-H06	H06	70
H10-H13	H10	303
H10-H13	H11	1577
H10-H13	H12	<10
H10-H13	H13	<10
H15-H22	H15	248
H15-H22	H16	2751
H15-H22	H17	175
H15-H22	H18	2158
H15-H22	H19	<10
H15-H22	H20	1021
H15-H22	H21	352
H15-H22	H22	<10
H25-H28	H25	36162
H25-H28	H26	283044
H25-H28	H27	604
H25-H28	H28	<10
H30-H36	H30	128
H30-H36	H31	267
H30-H36	H32	<10
H30-H36	H33	8905
H30-H36	H34	1428
H30-H36	H35	23741
H30-H36	H36	507
H40-H42	H40	10279
H40-H42	H41	<10
H40-H42	H42	<10
H43-H45	H43	3417
H43-H45	H44	862
H43-H45	H45	19
H46-H48	H46	240
H46-H48	H47	366
H46-H48	H48	<10
H49-H52	H49	823
H49-H52	H50	1638
H49-H52	H51	94
H49-H52	H52	356
H53-H54	H53	2822
H53-H54	H54	437
H55-H59	H55	76
H55-H59	H56	<10
H55-H59	H57	910
H55-H59	H58	<10
H55-H59	H59	410
H60-H62	H60	1833
H60-H62	H61	2628
H60-H62	H62	<10
H65-H75	H65	2479
H65-H75	H66	2455
H65-H75	H67	<10
H65-H75	H68	78
H65-H75	H69	167
H65-H75	H70	238
H65-H75	H71	1245
H65-H75	H72	2070
H65-H75	H73	431
H65-H75	H74	769
H65-H75	H75	<10
H80-H83	H80	586
H80-H83	H81	2443
H80-H83	H82	<10
H80-H83	H83	3864
H90-H95	H90	791
H90-H95	H91	1229
H90-H95	H92	1177
H90-H95	H93	325
H90-H95	H94	<10
H90-H95	H95	195
I00-I02	I00	28
I00-I02	I01	40
I00-I02	I02	<10
I05-I09	I05	2332
I05-I09	I06	170
I05-I09	I07	191
I05-I09	I08	5145
I05-I09	I09	160
I10-I15	I10	9211
I10-I15	I11	1102
I10-I15	I12	4488
I10-I15	I13	344
I10-I15	I14	<10
I10-I15	I15	86
I20-I25	I20	118638
I20-I25	I21	202146
I20-I25	I22	17939
I20-I25	I23	304
I20-I25	I24	16721
I20-I25	I25	173177
I26-I28	I26	35328
I26-I28	I27	5307
I26-I28	I28	81
I30-I52	I30	1529
I30-I52	I31	4778
I30-I52	I32	<10
I30-I52	I33	3800
I30-I52	I34	7695
I30-I52	I35	34980
I30-I52	I36	168
I30-I52	I37	79
I30-I52	I38	1102
I30-I52	I39	<10
I30-I52	I40	166
I30-I52	I41	<10
I30-I52	I42	6027
I30-I52	I43	11
I30-I52	I44	16546
I30-I52	I45	4403
I30-I52	I46	10938
I30-I52	I47	20735
I30-I52	I48	119012
I30-I52	I49	9265
I30-I52	I50	139263
I30-I52	I51	3702
I30-I52	I52	<10
I60-I69	I60	13545
I60-I69	I61	21689
I60-I69	I62	10954
I60-I69	I63	98595
I60-I69	I64	66512
I60-I69	I65	8453
I60-I69	I66	2288
I60-I69	I67	16855
I60-I69	I68	<10
I60-I69	I69	<10
I70-I79	I70	10337
I70-I79	I71	26253
I70-I79	I72	3723
I70-I79	I73	54493
I70-I79	I74	7634
I70-I79	I75	<10
I70-I79	I76	<10
I70-I79	I77	10398
I70-I79	I78	6099
I70-I79	I79	64
I80-I89	I80	24269
I80-I89	I81	303
I80-I89	I82	1156
I80-I89	I83	35793
I80-I89	I84	44665
I80-I89	I85	13775
I80-I89	I86	1600
I80-I89	I87	2400
I80-I89	I88	216
I80-I89	I89	1727
I95-I99	I95	21488
I95-I99	I96	<10
I95-I99	I97	400
I95-I99	I98	465
I95-I99	I99	1748
J00-J06	J00	179
J00-J06	J01	415
J00-J06	J02	1525
J00-J06	J03	1743
J00-J06	J04	719
J00-J06	J05	422
J00-J06	J06	4633
J09-J18	J09	71
J09-J18	J10	3581
J09-J18	J11	914
J09-J18	J12	715
J09-J18	J13	3705
J09-J18	J14	1247
J09-J18	J15	7603
J09-J18	J16	166
J09-J18	J17	30
J09-J18	J18	222976
J20-J22	J20	955
J20-J22	J21	294
J20-J22	J22	142163
J30-J39	J30	204
J30-J39	J31	1031
J30-J39	J32	3119
J30-J39	J33	8790
J30-J39	J34	11726
J30-J39	J35	1249
J30-J39	J36	1191
J30-J39	J37	669
J30-J39	J38	10097
J30-J39	J39	3391
J40-J47	J40	1332
J40-J47	J41	80
J40-J47	J42	568
J40-J47	J43	4124
J40-J47	J44	272560
J40-J47	J45	31051
J40-J47	J46	1830
J40-J47	J47	10247
J60-J70	J60	41
J60-J70	J61	306
J60-J70	J62	48
J60-J70	J63	<10
J60-J70	J64	44
J60-J70	J65	<10
J60-J70	J66	<10
J60-J70	J67	663
J60-J70	J68	50
J60-J70	J69	29080
J60-J70	J70	356
J80-J84	J80	833
J80-J84	J81	12546
J80-J84	J82	234
J80-J84	J83	<10
J80-J84	J84	13248
J85-J86	J85	769
J85-J86	J86	4185
J90-J94	J90	25422
J90-J94	J91	274
J90-J94	J92	765
J90-J94	J93	8133
J90-J94	J94	1237
J95-J99	J95	1907
J95-J99	J96	15107
J95-J99	J97	<10
J95-J99	J98	10366
J95-J99	J99	15
K00-K14	K00	213
K00-K14	K01	2001
K00-K14	K02	7171
K00-K14	K03	98
K00-K14	K04	3080
K00-K14	K05	676
K00-K14	K06	669
K00-K14	K07	1047
K00-K14	K08	2333
K00-K14	K09	1024
K00-K14	K10	1536
K00-K14	K11	3597
K00-K14	K12	1701
K00-K14	K13	3908
K00-K14	K14	2507
K20-K31	K20	18489
K20-K31	K21	47676
K20-K31	K22	61869
K20-K31	K23	<10
K20-K31	K24	<10
K20-K31	K25	19140
K20-K31	K26	22841
K20-K31	K27	1453
K20-K31	K28	340
K20-K31	K29	80588
K20-K31	K30	19305
K20-K31	K31	15963
K35-K38	K35	10590
K35-K38	K36	233
K35-K38	K37	1179
K35-K38	K38	373
K40-K46	K40	61120
K40-K46	K41	4613
K40-K46	K42	13014
K40-K46	K43	20112
K40-K46	K44	56940
K40-K46	K45	770
K40-K46	K46	869
K50-K52	K50	22827
K50-K52	K51	19728
K50-K52	K52	69630
K55-K63	K55	16090
K55-K63	K56	40625
K55-K63	K57	126292
K55-K63	K58	5743
K55-K63	K59	52671
K55-K63	K60	11881
K55-K63	K61	8608
K55-K63	K62	67372
K55-K63	K63	37732
K65-K67	K65	6797
K65-K67	K66	3646
K65-K67	K67	<10
K70-K77	K70	36852
K70-K77	K71	343
K70-K77	K72	4934
K70-K77	K73	547
K70-K77	K74	8727
K70-K77	K75	3887
K70-K77	K76	8283
K70-K77	K77	<10
K80-K87	K80	111477
K80-K87	K81	23462
K80-K87	K82	3488
K80-K87	K83	18526
K80-K87	K84	<10
K80-K87	K85	26402
K80-K87	K86	13035
K80-K87	K87	<10
K90-K93	K90	3082
K90-K93	K91	9128
K90-K93	K92	69215
K90-K93	K93	<10
L00-L08	L00	18
L00-L08	L01	98
L00-L08	L02	12283
L00-L08	L03	70241
L00-L08	L04	202
L00-L08	L05	2072
L00-L08	L06	<10
L00-L08	L07	<10
L00-L08	L08	3880
L10-L14	L10	211
L10-L14	L11	100
L10-L14	L12	1308
L10-L14	L13	81
L10-L14	L14	<10
L20-L30	L20	373
L20-L30	L21	54
L20-L30	L22	<10
L20-L30	L23	150
L20-L30	L24	37
L20-L30	L25	157
L20-L30	L26	33
L20-L30	L27	784
L20-L30	L28	623
L20-L30	L29	948
L20-L30	L30	4352
L40-L45	L40	12087
L40-L45	L41	15
L40-L45	L42	<10
L40-L45	L43	647
L40-L45	L44	217
L40-L45	L45	<10
L50-L54	L50	798
L50-L54	L51	447
L50-L54	L52	117
L50-L54	L53	1109
L50-L54	L54	<10
L55-L59	L55	27
L55-L59	L56	441
L55-L59	L57	5458
L55-L59	L58	19
L55-L59	L59	113
L60-L75	L60	3250
L60-L75	L61	<10
L60-L75	L62	<10
L60-L75	L63	20
L60-L75	L64	<10
L60-L75	L65	47
L60-L75	L66	23
L60-L75	L67	<10
L60-L75	L68	32
L60-L75	L69	<10
L60-L75	L70	72
L60-L75	L71	671
L60-L75	L72	21898
L60-L75	L73	1783
L60-L75	L74	28
L60-L75	L75	14
L80-L99	L80	<10
L80-L99	L81	1039
L80-L99	L82	3535
L80-L99	L83	81
L80-L99	L84	210
L80-L99	L85	1123
L80-L99	L86	<10
L80-L99	L87	24
L80-L99	L88	463
L80-L99	L89	2891
L80-L99	L90	5435
L80-L99	L91	1594
L80-L99	L92	1104
L80-L99	L93	214
L80-L99	L94	319
L80-L99	L95	590
L80-L99	L96	<10
L80-L99	L97	28410
L80-L99	L98	8618
L80-L99	L99	<10
M00-M03	M00	5098
M00-M03	M01	<10
M00-M03	M02	248
M00-M03	M03	<10
M05-M14	M05	7371
M05-M14	M06	44100
M05-M14	M07	195
M05-M14	M08	156
M05-M14	M09	<10
M05-M14	M10	7801
M05-M14	M11	1083
M05-M14	M12	377
M05-M14	M13	5923
M05-M14	M14	<10
M15-M19	M15	1379
M15-M19	M16	72426
M15-M19	M17	80381
M15-M19	M18	4508
M15-M19	M19	19803
M20-M25	M20	24631
M20-M25	M21	2203
M20-M25	M22	755
M20-M25	M23	24731
M20-M25	M24	3350
M20-M25	M25	41115
M30-M36	M30	463
M30-M36	M31	5184
M30-M36	M32	1509
M30-M36	M33	1719
M30-M36	M34	4583
M30-M36	M35	2937
M30-M36	M36	<10
M40-M43	M40	147
M40-M43	M41	590
M40-M43	M42	<10
M40-M43	M43	1631
M45-M49	M45	1501
M45-M49	M46	3176
M45-M49	M47	6933
M45-M49	M48	10222
M45-M49	M49	16
M50-M54	M50	3098
M50-M54	M51	12249
M50-M54	M52	<10
M50-M54	M53	1234
M50-M54	M54	61197
M60-M63	M60	1550
M60-M63	M61	35
M60-M63	M62	5276
M60-M63	M63	<10
M65-M68	M65	9817
M65-M68	M66	1893
M65-M68	M67	6696
M65-M68	M68	<10
M70-M79	M70	4448
M70-M79	M71	2375
M70-M79	M72	19694
M70-M79	M73	<10
M70-M79	M74	<10
M70-M79	M75	20973
M70-M79	M76	736
M70-M79	M77	3176
M70-M79	M78	<10
M70-M79	M79	54568
M80-M85	M80	6497
M80-M85	M81	9212
M80-M85	M82	<10
M80-M85	M83	85
M80-M85	M84	8467
M80-M85	M85	455
M86-M90	M86	5691
M86-M90	M87	2272
M86-M90	M88	1151
M86-M90	M89	2704
M86-M90	M90	194
M91-M94	M91	38
M91-M94	M92	84
M91-M94	M93	300
M91-M94	M94	1470
M95-M99	M95	907
M95-M99	M96	2265
M95-M99	M97	<10
M95-M99	M98	<10
M95-M99	M99	<10
N00-N08	N00	158
N00-N08	N01	22
N00-N08	N02	8982
N00-N08	N03	611
N00-N08	N04	1296
N00-N08	N05	966
N00-N08	N06	17
N00-N08	N07	<10
N00-N08	N08	<10
N10-N16	N10	1183
N10-N16	N11	842
N10-N16	N12	3853
N10-N16	N13	16606
N10-N16	N14	100
N10-N16	N15	638
N10-N16	N16	<10
N17-N19	N17	49846
N17-N19	N18	41153
N17-N19	N19	7323
N20-N23	N20	39818
N20-N23	N21	5370
N20-N23	N22	<10
N20-N23	N23	7058
N25-N29	N25	275
N25-N29	N26	198
N25-N29	N27	31
N25-N29	N28	4123
N25-N29	N29	<10
N30-N39	N30	16966
N30-N39	N31	7352
N30-N39	N32	21571
N30-N39	N33	<10
N30-N39	N34	448
N30-N39	N35	17761
N30-N39	N36	1774
N30-N39	N37	<10
N30-N39	N38	<10
N30-N39	N39	185262
N40-N51	N40	30726
N40-N51	N41	2847
N40-N51	N42	1244
N40-N51	N43	5185
N40-N51	N44	61
N40-N51	N45	4217
N40-N51	N46	86
N40-N51	N47	9463
N40-N51	N48	5493
N40-N51	N49	1684
N40-N51	N50	6038
N40-N51	N51	<10
N60-N64	N60	3459
N60-N64	N61	2338
N60-N64	N62	1002
N60-N64	N63	1826
N60-N64	N64	2365
N70-N77	N70	844
N70-N77	N71	595
N70-N77	N72	259
N70-N77	N73	1742
N70-N77	N74	<10
N70-N77	N75	1513
N70-N77	N76	2140
N70-N77	N77	<10
N80-N98	N80	3008
N80-N98	N81	32139
N80-N98	N82	2451
N80-N98	N83	7052
N80-N98	N84	13289
N80-N98	N85	3244
N80-N98	N86	253
N80-N98	N87	555
N80-N98	N88	558
N80-N98	N89	1945
N80-N98	N90	3232
N80-N98	N91	105
N80-N98	N92	22483
N80-N98	N93	6963
N80-N98	N94	2318
N80-N98	N95	21071
N80-N98	N96	<10
N80-N98	N97	598
N80-N98	N98	12
N99-N99	N99	1952
O00-O08	O00	202
O00-O08	O01	17
O00-O08	O02	783
O00-O08	O03	675
O00-O08	O04	2376
O00-O08	O05	<10
O00-O08	O06	<10
O00-O08	O07	10
O00-O08	O08	30
O10-O16	O10	<10
O10-O16	O11	<10
O10-O16	O12	<10
O10-O16	O13	<10
O10-O16	O14	<10
O10-O16	O15	<10
O10-O16	O16	<10
O20-O29	O20	131
O20-O29	O21	30
O20-O29	O22	<10
O20-O29	O23	<10
O20-O29	O24	<10
O20-O29	O25	<10
O20-O29	O26	<10
O20-O29	O27	<10
O20-O29	O28	<10
O20-O29	O29	<10
O30-O48	O30	<10
O30-O48	O31	<10
O30-O48	O32	<10
O30-O48	O33	<10
O30-O48	O34	<10
O30-O48	O35	<10
O30-O48	O36	<10
O30-O48	O37	<10
O30-O48	O38	<10
O30-O48	O39	<10
O30-O48	O40	<10
O30-O48	O41	<10
O30-O48	O42	<10
O30-O48	O43	<10
O30-O48	O44	<10
O30-O48	O45	<10
O30-O48	O46	<10
O30-O48	O47	<10
O30-O48	O48	<10
O60-O75	O60	<10
O60-O75	O61	<10
O60-O75	O62	<10
O60-O75	O63	<10
O60-O75	O64	<10
O60-O75	O65	<10
O60-O75	O66	<10
O60-O75	O67	<10
O60-O75	O68	<10
O60-O75	O69	<10
O60-O75	O70	<10
O60-O75	O71	<10
O60-O75	O72	16
O60-O75	O73	<10
O60-O75	O74	<10
O60-O75	O75	<10
O80-O84	O80	<10
O80-O84	O81	<10
O80-O84	O82	<10
O80-O84	O83	<10
O80-O84	O84	<10
O85-O92	O85	<10
O85-O92	O86	<10
O85-O92	O87	<10
O85-O92	O88	<10
O85-O92	O89	<10
O85-O92	O90	<10
O85-O92	O91	<10
O85-O92	O92	<10
O95-O99	O95	<10
O95-O99	O96	<10
O95-O99	O97	<10
O95-O99	O98	<10
O95-O99	O99	<10
P05-P08	P05	<10
P05-P08	P06	<10
P05-P08	P07	<10
P05-P08	P08	<10
P10-P15	P10	<10
P10-P15	P11	<10
P10-P15	P12	<10
P10-P15	P13	<10
P10-P15	P14	<10
P10-P15	P15	<10
P20-P29	P20	<10
P20-P29	P21	<10
P20-P29	P22	<10
P20-P29	P23	<10
P20-P29	P24	<10
P20-P29	P25	<10
P20-P29	P26	<10
P20-P29	P27	<10
P20-P29	P28	<10
P20-P29	P29	<10
P35-P39	P35	<10
P35-P39	P36	<10
P35-P39	P37	<10
P35-P39	P38	<10
P35-P39	P39	<10
P50-P61	P50	<10
P50-P61	P51	<10
P50-P61	P52	<10
P50-P61	P53	<10
P50-P61	P54	<10
P50-P61	P55	<10
P50-P61	P56	<10
P50-P61	P57	<10
P50-P61	P58	<10
P50-P61	P59	<10
P50-P61	P60	<10
P50-P61	P61	<10
P80-P83	P80	<10
P80-P83	P81	<10
P80-P83	P82	<10
P80-P83	P83	<10
Q00-Q07	Q00	<10
Q00-Q07	Q01	14
Q00-Q07	Q02	13
Q00-Q07	Q03	90
Q00-Q07	Q04	124
Q00-Q07	Q05	114
Q00-Q07	Q06	74
Q00-Q07	Q07	236
Q10-Q18	Q10	54
Q10-Q18	Q11	<10
Q10-Q18	Q12	72
Q10-Q18	Q13	15
Q10-Q18	Q14	<10
Q10-Q18	Q15	29
Q10-Q18	Q16	14
Q10-Q18	Q17	92
Q10-Q18	Q18	352
Q20-Q28	Q20	15
Q20-Q28	Q21	1461
Q20-Q28	Q22	100
Q20-Q28	Q23	420
Q20-Q28	Q24	163
Q20-Q28	Q25	187
Q20-Q28	Q26	47
Q20-Q28	Q27	741
Q20-Q28	Q28	744
Q30-Q34	Q30	37
Q30-Q34	Q31	130
Q30-Q34	Q32	<10
Q30-Q34	Q33	33
Q30-Q34	Q34	12
Q35-Q37	Q35	25
Q35-Q37	Q36	10
Q35-Q37	Q37	11
Q38-Q45	Q38	1018
Q38-Q45	Q39	185
Q38-Q45	Q40	67
Q38-Q45	Q41	<10
Q38-Q45	Q42	<10
Q38-Q45	Q43	329
Q38-Q45	Q44	158
Q38-Q45	Q45	39
Q50-Q56	Q50	73
Q50-Q56	Q51	25
Q50-Q56	Q52	89
Q50-Q56	Q53	121
Q50-Q56	Q54	215
Q50-Q56	Q55	88
Q50-Q56	Q56	<10
Q60-Q64	Q60	16
Q60-Q64	Q61	839
Q60-Q64	Q62	128
Q60-Q64	Q63	67
Q60-Q64	Q64	81
Q65-Q79	Q65	201
Q65-Q79	Q66	283
Q65-Q79	Q67	90
Q65-Q79	Q68	19
Q65-Q79	Q69	<10
Q65-Q79	Q70	15
Q65-Q79	Q71	<10
Q65-Q79	Q72	<10
Q65-Q79	Q73	<10
Q65-Q79	Q74	65
Q65-Q79	Q75	17
Q65-Q79	Q76	64
Q65-Q79	Q77	51
Q65-Q79	Q78	82
Q65-Q79	Q79	79
Q80-Q89	Q80	<10
Q80-Q89	Q81	15
Q80-Q89	Q82	646
Q80-Q89	Q83	91
Q80-Q89	Q84	<10
Q80-Q89	Q85	413
Q80-Q89	Q86	<10
Q80-Q89	Q87	96
Q80-Q89	Q88	<10
Q80-Q89	Q89	240
Q90-Q99	Q90	133
Q90-Q99	Q91	<10
Q90-Q99	Q92	<10
Q90-Q99	Q93	<10
Q90-Q99	Q94	<10
Q90-Q99	Q95	<10
Q90-Q99	Q96	19
Q90-Q99	Q97	<10
Q90-Q99	Q98	67
Q90-Q99	Q99	17
R00-R09	R00	21072
R00-R09	R01	65
R00-R09	R02	3009
R00-R09	R03	143
R00-R09	R04	39227
R00-R09	R05	5669
R00-R09	R06	54686
R00-R09	R07	301798
R00-R09	R08	<10
R00-R09	R09	3392
R10-R19	R10	151132
R10-R19	R11	39828
R10-R19	R12	2189
R10-R19	R13	27099
R10-R19	R14	1969
R10-R19	R15	4868
R10-R19	R16	628
R10-R19	R17	5908
R10-R19	R18	9937
R10-R19	R19	31403
R20-R23	R20	5419
R20-R23	R21	2314
R20-R23	R22	5833
R20-R23	R23	972
R25-R29	R25	1817
R25-R29	R26	61809
R25-R29	R27	828
R25-R29	R28	<10
R25-R29	R29	27490
R30-R39	R30	1643
R30-R39	R31	55796
R30-R39	R32	5670
R30-R39	R33	35863
R30-R39	R34	151
R30-R39	R35	5426
R30-R39	R36	86
R30-R39	R37	<10
R30-R39	R38	<10
R30-R39	R39	15982
R40-R46	R40	4355
R40-R46	R41	45481
R40-R46	R42	20685
R40-R46	R43	34
R40-R46	R44	1634
R40-R46	R45	895
R40-R46	R46	668
R47-R49	R47	4910
R47-R49	R48	18
R47-R49	R49	2963
R50-R69	R50	8353
R50-R69	R51	30605
R50-R69	R52	3116
R50-R69	R53	13671
R50-R69	R54	57428
R50-R69	R55	108422
R50-R69	R56	27660
R50-R69	R57	2049
R50-R69	R58	573
R50-R69	R59	4932
R50-R69	R60	7080
R50-R69	R61	683
R50-R69	R62	38
R50-R69	R63	15747
R50-R69	R64	169
R50-R69	R65	<10
R50-R69	R66	<10
R50-R69	R67	<10
R50-R69	R68	1693
R50-R69	R69	3781
R70-R79	R70	123
R70-R79	R71	68
R70-R79	R72	100
R70-R79	R73	3558
R70-R79	R74	186
R70-R79	R75	<10
R70-R79	R76	716
R70-R79	R77	147
R70-R79	R78	154
R70-R79	R79	5184
R80-R82	R80	354
R80-R82	R81	10
R80-R82	R82	310
R83-R89	R83	<10
R83-R89	R84	145
R83-R89	R85	33
R83-R89	R86	21
R83-R89	R87	442
R83-R89	R88	<10
R83-R89	R89	26
R90-R94	R90	841
R90-R94	R91	18713
R90-R94	R92	130
R90-R94	R93	5822
R90-R94	R94	4510
R95-R99	R95	<10
R95-R99	R96	<10
R95-R99	R97	<10
R95-R99	R98	<10
R95-R99	R99	1944
S00-S09	S00	18337
S00-S09	S01	24541
S00-S09	S02	8599
S00-S09	S03	129
S00-S09	S04	47
S00-S09	S05	1488
S00-S09	S06	13727
S00-S09	S07	<10
S00-S09	S08	34
S00-S09	S09	35949
S10-S19	S10	379
S10-S19	S11	306
S10-S19	S12	3539
S10-S19	S13	470
S10-S19	S14	602
S10-S19	S15	24
S10-S19	S16	29
S10-S19	S17	<10
S10-S19	S18	<10
S10-S19	S19	652
S20-S29	S20	2820
S20-S29	S21	531
S20-S29	S22	14287
S20-S29	S23	83
S20-S29	S24	49
S20-S29	S25	41
S20-S29	S26	20
S20-S29	S27	3099
S20-S29	S28	54
S20-S29	S29	1343
S30-S39	S30	2998
S30-S39	S31	921
S30-S39	S32	22852
S30-S39	S33	91
S30-S39	S34	63
S30-S39	S35	86
S30-S39	S36	994
S30-S39	S37	430
S30-S39	S38	53
S30-S39	S39	3506
S40-S49	S40	1428
S40-S49	S41	429
S40-S49	S42	28092
S40-S49	S43	4615
S40-S49	S44	65
S40-S49	S45	50
S40-S49	S46	619
S40-S49	S47	27
S40-S49	S48	<10
S40-S49	S49	1309
S50-S59	S50	638
S50-S59	S51	1654
S50-S59	S52	37213
S50-S59	S53	491
S50-S59	S54	68
S50-S59	S55	43
S50-S59	S56	543
S50-S59	S57	24
S50-S59	S58	<10
S50-S59	S59	294
S60-S69	S60	820
S60-S69	S61	8375
S60-S69	S62	7364
S60-S69	S63	1407
S60-S69	S64	977
S60-S69	S65	126
S60-S69	S66	2279
S60-S69	S67	583
S60-S69	S68	1374
S60-S69	S69	964
S70-S79	S70	4456
S70-S79	S71	298
S70-S79	S72	128265
S70-S79	S73	1110
S70-S79	S74	22
S70-S79	S75	66
S70-S79	S76	1289
S70-S79	S77	22
S70-S79	S78	11
S70-S79	S79	6696
S80-S89	S80	3855
S80-S89	S81	3644
S80-S89	S82	38308
S80-S89	S83	2082
S80-S89	S84	19
S80-S89	S85	62
S80-S89	S86	1397
S80-S89	S87	78
S80-S89	S88	53
S80-S89	S89	2775
S90-S99	S90	923
S90-S99	S91	686
S90-S99	S92	4814
S90-S99	S93	823
S90-S99	S94	<10
S90-S99	S95	25
S90-S99	S96	118
S90-S99	S97	78
S90-S99	S98	72
S90-S99	S99	1056
T00-T07	T00	537
T00-T07	T01	126
T00-T07	T02	419
T00-T07	T03	22
T00-T07	T04	38
T00-T07	T05	<10
T00-T07	T06	29
T00-T07	T07	55
T08-T14	T08	270
T08-T14	T09	458
T08-T14	T10	20
T08-T14	T11	329
T08-T14	T12	<10
T08-T14	T13	690
T08-T14	T14	1916
T15-T19	T15	86
T15-T19	T16	84
T15-T19	T17	1763
T15-T19	T18	4624
T15-T19	T19	126
T20-T25	T20	649
T20-T25	T21	823
T20-T25	T22	489
T20-T25	T23	606
T20-T25	T24	545
T20-T25	T25	363
T26-T28	T26	59
T26-T28	T27	11
T26-T28	T28	31
T29-T32	T29	225
T29-T32	T30	78
T29-T32	T31	63
T29-T32	T32	<10
T33-T35	T33	<10
T33-T35	T34	27
T33-T35	T35	10
T36-T50	T36	344
T36-T50	T37	200
T36-T50	T38	1043
T36-T50	T39	13526
T36-T50	T40	6647
T36-T50	T41	49
T36-T50	T42	7832
T36-T50	T43	8970
T36-T50	T44	1166
T36-T50	T45	1213
T36-T50	T46	1791
T36-T50	T47	178
T36-T50	T48	147
T36-T50	T49	104
T36-T50	T50	3942
T51-T65	T51	432
T51-T65	T52	125
T51-T65	T53	10
T51-T65	T54	162
T51-T65	T55	18
T51-T65	T56	234
T51-T65	T57	<10
T51-T65	T58	223
T51-T65	T59	1598
T51-T65	T60	84
T51-T65	T61	24
T51-T65	T62	120
T51-T65	T63	257
T51-T65	T64	<10
T51-T65	T65	323
T66-T78	T66	139
T66-T78	T67	33
T66-T78	T68	1088
T66-T78	T69	19
T66-T78	T70	94
T66-T78	T71	110
T66-T78	T72	<10
T66-T78	T73	21
T66-T78	T74	10
T66-T78	T75	267
T66-T78	T76	<10
T66-T78	T77	<10
T66-T78	T78	4680
T79-T79	T79	1904
T80-T88	T80	679
T80-T88	T81	46443
T80-T88	T82	25827
T80-T88	T83	13664
T80-T88	T84	44484
T80-T88	T85	15471
T80-T88	T86	1883
T80-T88	T87	1659
T80-T88	T88	2050
W00-W19	W00	<10
W00-W19	W01	<10
W00-W19	W02	<10
W00-W19	W03	<10
W00-W19	W04	<10
W00-W19	W05	<10
W00-W19	W06	<10
W00-W19	W07	<10
W00-W19	W08	<10
W00-W19	W09	<10
W00-W19	W10	<10
W00-W19	W11	<10
W00-W19	W12	<10
W00-W19	W13	<10
W00-W19	W14	<10
W00-W19	W15	<10
W00-W19	W16	<10
W00-W19	W17	<10
W00-W19	W18	<10
W00-W19	W19	<10
Z00-Z13	Z00	542
Z00-Z13	Z01	293
Z00-Z13	Z02	<10
Z00-Z13	Z03	12713
Z00-Z13	Z04	5106
Z00-Z13	Z05	<10
Z00-Z13	Z06	<10
Z00-Z13	Z07	<10
Z00-Z13	Z08	63043
Z00-Z13	Z09	68414
Z00-Z13	Z10	<10
Z00-Z13	Z11	507
Z00-Z13	Z12	9653
Z00-Z13	Z13	8682
Z20-Z29	Z20	<10
Z20-Z29	Z21	<10
Z20-Z29	Z22	15
Z20-Z29	Z23	<10
Z20-Z29	Z24	<10
Z20-Z29	Z25	<10
Z20-Z29	Z26	<10
Z20-Z29	Z27	<10
Z20-Z29	Z28	<10
Z20-Z29	Z29	1198
Z30-Z39	Z30	13783
Z30-Z39	Z31	437
Z30-Z39	Z32	<10
Z30-Z39	Z33	<10
Z30-Z39	Z34	<10
Z30-Z39	Z35	<10
Z30-Z39	Z36	<10
Z30-Z39	Z37	<10
Z30-Z39	Z38	<10
Z30-Z39	Z39	<10
Z40-Z54	Z40	1433
Z40-Z54	Z41	2832
Z40-Z54	Z42	11095
Z40-Z54	Z43	12974
Z40-Z54	Z44	679
Z40-Z54	Z45	12442
Z40-Z54	Z46	23792
Z40-Z54	Z47	12123
Z40-Z54	Z48	4384
Z40-Z54	Z49	1307
Z40-Z54	Z50	7458
Z40-Z54	Z51	3707
Z40-Z54	Z52	1044
Z40-Z54	Z53	128753
Z40-Z54	Z54	3016
Z55-Z65	Z55	<10
Z55-Z65	Z56	<10
Z55-Z65	Z57	<10
Z55-Z65	Z58	<10
Z55-Z65	Z59	43
Z55-Z65	Z60	196
Z55-Z65	Z61	<10
Z55-Z65	Z62	<10
Z55-Z65	Z63	34
Z55-Z65	Z64	<10
Z55-Z65	Z65	<10
Z70-Z76	Z70	<10
Z70-Z76	Z71	706
Z70-Z76	Z72	103
Z70-Z76	Z73	215
Z70-Z76	Z74	4252
Z70-Z76	Z75	6190
Z70-Z76	Z76	100
Z80-Z99	Z80	<10
Z80-Z99	Z81	<10
Z80-Z99	Z82	<10
Z80-Z99	Z83	<10
Z80-Z99	Z84	<10
Z80-Z99	Z85	550
Z80-Z99	Z86	<10
Z80-Z99	Z87	<10
Z80-Z99	Z88	<10
Z80-Z99	Z89	<10
Z80-Z99	Z90	51
Z80-Z99	Z91	69
Z80-Z99	Z92	17
Z80-Z99	Z93	<10
Z80-Z99	Z94	<10
Z80-Z99	Z95	<10
Z80-Z99	Z96	<10
Z80-Z99	Z97	<10
Z80-Z99	Z98	133
Z80-Z99	Z99	<10
