# Supplementary material for: Trends in disease incidence and survival and their effect on mortality in Scotland: nationwide cohort study of linked hospital admission and death records 2001–2016
Source: BMJ Open. 2020 Mar 25;10(3):e034299. doi: 10.1136/bmjopen-2019-034299 (PMC7170664; doi:10.1136/bmjopen-2019-034299)
Supplement: Supplementary data [file bmjopen-2019-034299supp008.xlsx]

## Sheet: Data
ICD10	Disease	Hospital Visits	Mortality (lnHR)	Relative Burden of Death	Weight
J09-J18	Influenza and pneumonia	110985	1.6639	0.093877	0.0497397
R00-R09	Symptoms and signs involving the circulatory and respiratory systems	225504	0.7332	0.084051	0.0445335
C30-C39	Malignant neoplasm of respiratory and intrathoracic organs	54178	3.0502	0.084008	0.0445107
R10-R19	Symptoms and signs involving the digestive system and abdomen	174055	0.9392	0.083102	0.0440307
R50-R69	General symptoms and signs	157357	0.9822	0.078569	0.0416289
C15-C26	Malignant neoplasms of the digestive organs	71981	2.0952	0.076667	0.0406212
I30-I52	Other forms of heart disease	142898	0.9916	0.072033	0.0381659
C76-C80	Malignant neoplasms of ill defined, secondary and unspecified sites	39339	3.2629	0.065252	0.0345731
Z40-Z54	Persons encountering health services for specific procedures and health care	157841	0.7652	0.061399	0.0325316
I60-I69	Cerebrovascular diseases	100907	1.1178	0.057339	0.0303804
K55-K63	Other diseases of intestines	206178	0.5432	0.056934	0.0301659
J40-J47	Chronic lower respiratory diseases	78467	1.3853	0.055258	0.0292778
I20-I25	Ischaemic heart diseases	175605	0.6066	0.054151	0.0286913
N30-N39	Other diseases of the urinary system	126329	0.8377	0.053797	0.0285037
K20-K31	Diseases of oesophagus, stomach and duodenum	172206	0.6051	0.052972	0.0280666
J20-J22	Other acute lower respiratory infections	77520	1.2724	0.050142	0.0265672
S70-S79	Injuries to the hip and thigh	78231	0.9701	0.03858	0.0204412
A30-A49	Other bacterial diseases	33613	1.8874	0.032251	0.0170878
T80-T88	Complications of surgical and medical care, not elsewhere classified	75217	0.8433	0.032245	0.0170847
N17-N19	Renal failure	37213	1.6383	0.030992	0.0164208
I80-I89	Diseases of veins, lymphatic vessels and lymph nodes, not elsewhere classified	84073	0.6627	0.028323	0.0150066
K90-K93	Other diseases of the digestive system	47091	1.0925	0.026153	0.0138569
I70-I79	Diseases of arteries, arterioles and capillaries	47410	1.0824	0.026087	0.0138219
K50-K52	Non infective enteritis and colitis	59183	0.8194	0.024652	0.0130616
S00-S09	Injuries to the head	64925	0.7367	0.024315	0.012883
R25-R29	Symptoms and signs involving the nervous and musculoskeletal systems	43879	1.0689	0.023843	0.0126329
K70-K77	Diseases of liver	20000	2.3084	0.02347	0.0124353
C50-C50	Malignant neoplasm of breast	39358	1.1645	0.023299	0.0123447
R30-R39	Symptoms and signs involving the urinary system	83268	0.5117	0.02166	0.0114763
D60-D64	Aplastic and other anaemias	36646	1.1524	0.021468	0.0113746
K80-K87	Diseases of gallbladder, biliary tract and pancreas	88750	0.4686	0.021142	0.0112019
L00-L08	Infections of the skin and subcutaneous tissue	49670	0.83	0.020957	0.0111038
R40-R46	Symptoms and signs involving cognition, perception, emotional state and behaviour	43698	0.939	0.020859	0.0110519
E70-E90	Metabolic disorders	27143	1.4149	0.019523	0.010344
C81-C96	Malignant neoplasm of lymphoid, haematopoietic and related tissue	21056	1.8068	0.01934	0.0102471
R90-R94	Abnormal findings on diagnostic imaging and in function studies, without diagnosis	23144	1.6314	0.019194	0.0101697
J60-J70	Lung diseases due to external agents	15076	2.4929	0.019105	0.0101226
G40-G47	Episodic and paroxysmal disorders	46888	0.7083	0.016883	0.00894527
Z00-Z13	Persons encountering health services for examination and investigation	87800	0.3685	0.016447	0.00871426
C51-C58	Malignant neoplasms of female genital organs	16066	1.9868	0.016227	0.0085977
J90-J94	Other diseases of the pleura	17344	1.8395	0.016219	0.00859346
I26-I28	Pulmonary heart disease and diseases of pulmonary circulation	21339	1.3552	0.014701	0.00778916
T36-T50	Poisoning by, adverse effects of and underdosing of drugs, medicaments and biological substances	24568	1.1576	0.014458	0.00766041
C64-C68	Malignant neoplasm of urinary tract	22227	1.2705	0.014356	0.00760637
J95-J99	Other diseases of the respiratory system	16069	1.7466	0.014268	0.00755974
M50-M54	Other dorsopathies	43086	0.6448	0.014123	0.00748292
M70-M79	Other soft tissue disorders	74798	0.3586	0.013635	0.00722435
F10-F19	Mental and behavioral disorders due to psychoactive substance abuse	15859	1.6547	0.01334	0.00706805
A00-A09	Intestinal infectious diseases	26830	0.9753	0.013302	0.00704792
C60-C63	Malignant neoplasms of male genital organs	22312	1.171	0.013282	0.00703732
D37-D48	Neoplasms of uncertain or unknown behaviour	23442	1.0653	0.012695	0.00672631
F00-F09	Mental disorders due to known physiological conditions	20555	1.1634	0.012157	0.00644125
D50-D53	Nutritional anaemias	30807	0.7229	0.011321	0.00599831
E10-E14	Diabetes mellitus	16979	1.2989	0.011211	0.00594002
L80-L99	Other disorders of the skin and subcutaneous tissue	29041	0.74	0.010925	0.00578849
S80-S89	Injuries to the knee and lower leg	37008	0.4989	0.009386	0.00497307
S40-S49	Injuries to the shoulder and upper arm	23854	0.6679	0.008099	0.00429117
K00-K14	Diseases of oral cavity and salivary glands	24895	0.6064	0.007674	0.00406598
S30-S39	Injuries to abdomen, lower back, lumbar spine,pelvis and external genitals	19420	0.7442	0.007347	0.00389273
M20-M25	Other joint disorders	71525	0.179	0.006508	0.00344819
M05-M14	Inflammatory polyarthropathies	20818	0.5791	0.006129	0.00324738
I95-I99	Other and unspecified disorders of the circulatory system	14817	0.7659	0.005769	0.00305664
D10-D36	Benign neoplasms	98998	0.1145	0.005762	0.00305293
S50-S59	Injuries to the elbow and forearm	32200	0.3034	0.004966	0.00263118
J30-J39	Other diseases of the upper respiratory tract	31730	0.2881	0.004647	0.00246216
C43-C44	Melanoma and other malignant neoplasms of skin	41279	0.1758	0.003689	0.00195458
S60-S69	Injuries to the wrist, hand and fingers	20735	0.2997	0.003159	0.00167376
N20-N23	Urolithiasis	23572	0.1708	0.002047	0.00108458
K40-K46	Hernia	116941	0.033	0.001962	0.00103954
N40-N51	Diseases of male genital organs	50936	-0.0133	-0.000344	-0.000182265
L60-L75	Disorders of skin appendages	24006	-0.0349	-0.000426	-0.000225711
N80-N98	Noninflammatory disorders of female genital tract	89156	-0.0148	-0.000671	-0.000355522
H00-H06	Disorders of the eyelid, lacrimal system and orbit	22633	-0.0655	-0.000754	-0.000399499
H25-H28	Disorders of the lens	196082	-0.0224	-0.002233	-0.00118313
M65-M68	Disorders of synovium and tendon	15091	-0.358	-0.002746	-0.00145494
G50-G59	Nerve, nerve root and plexus disorders	36734	-0.2158	-0.00403	-0.00213525
M15-M19	Arthrosis	112390	-0.4399	-0.025133	-0.0133164
TOTAL		4770824	0.778209	1.88737	1
