# Supplementary material for: Trends in disease incidence and survival and their effect on mortality in Scotland: nationwide cohort study of linked hospital admission and death records 2001–2016
Source: BMJ Open. 2020 Mar 25;10(3):e034299. doi: 10.1136/bmjopen-2019-034299 (PMC7170664; doi:10.1136/bmjopen-2019-034299)
Supplement: Supplementary data [file bmjopen-2019-034299supp011.xlsx]

## Sheet: Data
SIMD	Sex		Records	N Max	Events		Mean	SE		Median	95% CI
1	Female		100383	40153	24811		83.2723	0.0648916		85.17	(85.00 - 85.25)
2	Female		102599	42224	25838		82.4525	0.0658099		84.42	(84.33 - 84.59)
3	Female		102821	39962	29961		81.6699	0.0692178		83.66	(83.50 - 83.75)
4	Female		103757	39061	31518		80.9333	0.0685304		82.91	(82.75 - 83.00)
5	Female		105156	38529	33927		80.2101	0.0697321		82.25	(82.16 - 82.42)
6	Female		104629	38337	34087		79.4522	0.0722752		81.5	(81.34 - 81.66)
7	Female		109393	38245	38311		78.725	0.0785731		80.75	(80.59 - 80.92)
8	Female		110980	38602	40759		77.7886	0.0777116		79.84	(79.75 - 80.00)
9	Female		108027	37650	41626		76.5922	0.0754821		78.58	(78.42 - 78.75)
10	Female		101597	36901	41221		74.7599	0.084305		76.59	(76.42 - 76.75)
1	Male		86838	37598	21157		80.2734	0.105632		82.17	(82.00 - 82.33)
2	Male		89592	39461	22285		79.4612	0.091509		81.42	(81.25 - 81.59)
3	Male		89210	37738	25213		78.5113	0.0826556		80.5	(80.33 - 80.59)
4	Male		91885	38420	27322		77.6687	0.101496		79.67	(79.50 - 79.83)
5	Male		92520	37718	29886		76.7177	0.0829188		78.67	(78.50 - 78.83)
6	Male		91619	36850	31135		75.7444	0.0845492		77.67	(77.50 - 77.83)
7	Male		94206	36950	34148		74.7688	0.0930371		76.58	(76.42 - 76.75)
8	Male		96038	37801	36772		73.4998	0.0855378		75.17	(75.00 - 75.33)
9	Male		94456	37026	38175		72.0946	0.0904799		73.75	(73.58 - 73.92)
10	Male		91424	37172	39600		69.5745	0.115657		71.08	(70.84 - 71.25)
