# Supplementary material for: Trends in disease incidence and survival and their effect on mortality in Scotland: nationwide cohort study of linked hospital admission and death records 2001–2016
Source: BMJ Open. 2020 Mar 25;10(3):e034299. doi: 10.1136/bmjopen-2019-034299 (PMC7170664; doi:10.1136/bmjopen-2019-034299)
Supplement: Supplementary data [file bmjopen-2019-034299supp018.xlsx]

## Sheet: Sheet1
		Mortality Improvements Observed From Death Records			Mortality Improvements Estimated from Morbidity Records			Lives Saved
Stratified	Group	lnHR	SE		lnHR	SE		Most	Least
None		0.952	0.0145		0.777727	0.0123693		I20-I25	A30-A49
Sex	M	1.021	0.0207		0.905262	0.0175774		C30-C39	A30-A49
	F	0.841	0.0215		0.667791	0.0156617		I20-I25	J09-J18
SIMD	1	1.265	0.0601		0.799349	0.0448575		C15-C26	J09-J18
	2	1.056	0.056		0.738982	0.0416486		C15-C26	A30-A49
	3	1.01	0.053		0.719719	0.0433135		C15-C26	A30-A49
	4	0.91	0.0506		0.886602	0.0390928		I20-I25	A30-A49
	5	0.901	0.0481		0.788761	0.0374122		C15-C26	A30-A49
	6	1.043	0.0465		0.845041	0.0375442		I20-I25	A30-A49
	7	0.89	0.0437		0.795396	0.0351382		I20-I25	J09-J18
	8	0.896	0.0416		0.861988	0.0328176		I20-I25	J09-J18
	9	0.88	0.0402		0.625105	0.0355443		I20-I25	J09-J18
	10	0.822	0.0387		0.67205	0.0354622		I20-I25	J09-J18
